# Supplementary material for: Measuring Psychological Capital: Construction and Validation of the Compound PsyCap Scale (CPC-12)
Source: PLoS One. 2016 Apr 1;11(4):e0152892. doi: 10.1371/journal.pone.0152892 (PMC4817957; doi:10.1371/journal.pone.0152892)
Supplement: S1 Dataset — (CSV) [file pone.0152892.s002.csv]

hope1	hope2	hope3	hope4	hope5	hope6	optimism1.1	optimism1.2	optimism1.3	optimism1.4	optimism1.5	optimism2.1	optimism2.2	optimism2.3	optimism2.4	optimism2.5	optimism2.6	optimism2.7	optimism2.8	optimism2.9	optimism2.10	resilience1	resilience2	resilience3	resilience4	resilience5	resilience6	resilience7	resilience8	resilience9	resilience10	resilience11	resilience12	resilience13	efficacy1.1	efficacy1.2	efficacy1.3	efficacy1.4	efficacy1.5	efficacy1.6	efficacy1.7	efficacy1.8	efficacy1.9	efficacy1.10	efficacy2.1	efficacy2.2	efficacy2.3	efficacy2.4	efficacy2.5	efficacy2.6
4	5	3	3	4	2	6	5	5	5	4	5	2	5	4	5	3	5	4	4	5	5	5	4	4	5	4	5	5	5	5	5	4	5	3	4	4	3	3	4	5	5	3	5	3	5	5	4	5	3
6	6	1	6	6	1	1	3	1	5	3	6	1	1	1	6	6	5	1	1	1	6	6	6	1	6	6	2	6	6	6	6	6	6	5	6	5	6	6	6	6	6	2	6	1	1	4	1	1	6
4	4	4	3	3	4	5	5	4	5	5	3	3	4	4	6	5	4	3	4	4	4	4	4	5	5	4	4	5	6	4	4	5	3	3	4	3	3	4	3	4	4	4	4	4	4	3	4	4	4
6	5	5	5	5	6	5	5	2	5	5	5	3	4	4	4	4	4	4	3	4	6	6	6	5	3	4	3	3	4	5	5	5	3	5	5	2	4	5	3	5	5	4	3	3	4	3	3	4	3
5	5	5	6	6	6	6	5	6	5	6	5	5	4	6	6	4	5	5	6	5	5	5	5	6	5	4	5	5	5	5	6	5	5	5	5	5	5	5	5	5	5	5	5	5	5	5	5	5	6
3	5	3	5	5	6	6	6	6	6	6	4	3	4	5	6	5	4	5	6	6	6	6	6	6	6	6	6	5	5	5	6	5	6	6	5	5	4	4	4	6	6	5	5	4	4	5	4	6	5
5	5	3	5	4	6	6	5	2	5	5	4	3	5	3	5	2	5	3	5	6	5	6	5	5	5	4	5	5	5	5	5	5	4	4	4	4	3	5	4	5	4	4	4	4	4	5	6	5	5
5	5	4	5	4	5	6	5	5	5	4	4	5	5	4	5	5	3	4	4	5	4	6	4	6	6	5	4	5	5	5	5	3	5	4	5	4	4	4	4	5	4	4	4	4	4	4	4	5	5
4	4	4	4	4	4	5	5	5	5	4	3	3	5	3	5	5	5	3	4	5	5	5	5	4	5	5	4	5	5	4	5	5	4	5	4	2	3	4	4	4	3	4	5	2	2	2	4	3	4
5	5	5	4	5	4	6	5	4	4	6	4	3	3	4	5	6	4	4	4	6	4	4	4	5	5	4	5	5	4	4	5	5	6	5	4	4	3	3	6	5	4	4	3	4	4	5	5	6	5
4	5	4	5	5	6	6	5	4	5	5	4	4	4	4	5	1	5	5	5	6	6	5	5	5	5	5	4	4	6	5	4	5	5	4	4	4	4	5	5	6	4	5	4	4	4	4	4	5	5
5	6	5	5	6	6	6	6	5	6	5	5	3	4	5	6	5	6	5	6	6	6	6	5	6	5	5	5	5	6	6	6	6	5	6	6	6	6	6	5	6	6	5	6	5	5	5	5	4	3
5	4	5	4	3	5	6	5	6	5	5	2	5	4	4	6	2	5	6	5	5	5	6	5	5	2	4	4	5	5	5	5	5	4	5	5	5	4	4	5	5	5	4	4	4	4	4	5	5	4
6	6	4	5	5	5	6	6	6	6	6	5	4	4	5	6	3	5	5	4	5	5	5	6	5	4	5	5	3	5	5	5	5	5	5	4	4	4	4	4	5	4	4	5	4	5	5	5	4	4
6	6	5	5	5	6	5	4	4	4	4	4	5	4	4	4	2	6	5	5	5	6	6	6	5	6	6	5	6	6	5	6	6	5	6	5	4	4	4	4	5	5	4	5	4	3	4	5	5	3
4	5	3	4	4	5	6	6	3	5	5	4	4	4	4	5	5	4	5	4	4	5	4	4	5	3	4	4	5	5	4	4	5	5	5	5	4	3	4	4	5	5	4	4	4	4	4	4	5	3
4	4	4	4	3	3	5	5	3	4	4	3	2	2	4	6	5	4	2	4	5	4	4	4	5	5	5	4	4	5	5	4	4	3	4	4	4	4	4	4	4	3	4	4	3	3	4	4	4	4
4	5	3	4	3	4	5	4	5	5	4	4	3	4	3	6	3	5	5	5	4	6	6	6	4	6	6	5	5	5	4	4	4	4	5	4	4	4	4	4	4	4	4	5	4	3	4	4	4	4
5	4	4	4	3	4	6	5	5	5	4	4	4	4	4	5	4	5	3	4	5	4	4	4	5	5	4	4	5	5	5	4	4	4	3	4	4	4	4	4	5	4	4	4	4	4	4	4	4	5
5	4	3	4	3	4	6	4	4	5	5	3	5	3	4	6	4	5	4	3	5	5	5	5	5	5	5	4	4	5	6	5	4	4	5	4	4	4	4	4	5	4	4	4	3	3	3	3	5	3
4	5	4	5	4	5	6	6	5	5	5	4	4	5	5	5	3	5	3	5	5	5	5	4	5	4	4	5	5	6	4	4	4	5	4	4	5	1	5	4	5	6	5	5	4	5	4	5	5	4
5	5	5	4	4	5	6	5	4	4	4	4	2	3	5	5	3	4	4	4	5	6	5	5	4	5	5	4	5	5	6	5	6	4	5	3	3	3	4	3	5	5	5	4	3	4	3	4	5	4
4	4	4	4	4	5	6	6	5	6	6	4	4	4	4	5	4	5	4	5	6	4	5	5	5	5	5	6	6	6	4	4	4	5	4	4	5	3	4	4	5	4	3	4	3	3	4	4	5	3
4	5	4	5	4	5	6	4	4	4	4	3	4	4	3	5	5	5	4	5	5	5	5	4	5	5	5	5	6	5	5	5	6	4	4	5	4	4	4	3	4	4	4	4	4	4	4	4	4	3
5	5	5	5	5	5	6	6	5	6	6	5	4	5	5	6	5	5	5	5	5	5	5	5	5	5	5	5	5	5	4	5	5	5	5	5	5	4	5	5	5	5	5	5	5	4	5	4	5	6
4	3	3	1	2	2	5	5	3	5	5	2	5	4	3	6	2	5	5	3	5	5	5	4	5	5	5	5	4	5	5	5	5	5	5	5	4	4	4	3	4	3	5	4	4	4	4	3	4	2
5	4	4	4	4	5	6	6	3	6	5	5	4	4	4	6	3	5	5	5	5	5	5	5	5	5	4	5	5	6	5	5	4	5	5	5	4	4	5	4	6	4	4	4	4	4	4	5	5	3
5	5	5	6	6	5	5	5	5	5	5	5	5	5	5	5	5	5	5	2	5	6	5	5	5	5	5	5	5	5	5	5	5	5	5	5	5	5	5	5	5	5	5	5	5	5	5	5	5	5
5	2	4	1	5	5	6	3	2	4	3	1	1	1	3	5	5	5	3	2	5	5	5	5	4	6	2	6	5	6	4	5	6	6	5	5	2	4	4	5	6	5	2	5	2	2	4	5	5	5
6	6	5	5	5	6	6	6	6	6	6	5	3	4	5	6	4	6	5	6	6	6	6	5	4	4	6	4	6	6	6	6	6	6	6	6	5	4	5	5	6	6	4	5	4	4	5	5	6	4
4	5	3	4	5	5	6	5	5	5	5	3	2	4	4	6	5	5	5	3	4	4	5	4	6	4	5	4	5	5	4	4	5	6	4	4	3	3	4	3	4	3	4	4	3	3	3	4	4	4
3	2	3	3	4	1	6	5	5	6	5	5	2	5	5	3	5	5	2	5	5	3	5	4	2	4	3	4	5	5	5	5	4	2	4	5	3	5	4	2	4	5	4	5	4	5	3	4	4	2
4	5	2	4	4	4	6	4	4	5	4	4	3	3	4	5	4	3	2	3	4	4	5	2	4	5	4	5	5	5	4	4	3	6	4	5	5	5	5	3	5	5	4	4	4	3	3	4	4	4
3	2	2	2	3	3	2	2	2	2	3	4	2	4	3	4	3	3	2	4	4	4	4	3	4	3	3	4	2	4	2	4	3	5	3	4	2	1	3	3	2	3	2	3	2	2	2	2	2	1
6	2	4	3	4	3	6	6	4	4	4	3	2	2	5	6	4	4	2	4	5	4	4	4	4	4	1	2	1	4	4	4	4	4	3	5	4	3	5	5	5	5	4	3	4	4	4	4	1	2
4	6	4	5	5	5	5	4	5	5	4	4	4	4	5	5	3	5	3	5	5	4	5	4	4	5	6	4	6	4	5	4	5	6	5	5	4	5	5	4	4	5	5	4	4	4	5	4	6	5
5	5	4	6	6	5	6	6	5	6	5	4	4	5	5	5	3	5	4	5	4	5	6	5	5	4	5	5	4	4	3	5	5	3	4	4	5	4	5	5	5	5	5	5	4	4	4	5	5	5
4	5	4	4	5	4	6	5	6	6	6	3	5	5	4	6	5	6	3	4	6	6	6	6	6	6	4	3	6	3	6	5	6	6	5	6	4	2	4	5	6	6	4	5	4	3	3	4	6	4
4	5	4	4	4	4	6	6	5	6	6	5	4	4	4	6	3	5	4	5	6	5	4	4	5	4	3	5	5	4	4	4	4	4	4	4	3	3	5	4	5	4	4	4	4	5	4	4	5	4
5	3	3	5	4	4	6	6	6	5	5	3	3	5	4	5	3	5	2	6	6	6	6	4	6	6	5	4	5	5	3	5	5	6	5	5	5	4	4	3	5	4	4	4	4	4	5	5	6	6
5	4	5	4	4	5	6	6	6	6	6	4	5	5	5	4	3	4	5	3	3	4	5	5	6	5	5	6	4	5	5	5	5	6	5	5	4	5	5	5	5	5	5	5	6	6	6	6	5	6
5	2	4	1	3	3	5	4	2	3	4	5	4	2	3	6	5	5	4	3	5	3	4	3	3	6	4	4	5	5	4	5	4	3	5	4	3	4	5	4	4	4	4	4	4	4	5	4	4	2
4	3	4	2	3	3	5	5	2	5	4	4	5	5	6	6	3	3	5	5	6	3	4	4	3	4	2	6	5	4	3	4	4	3	3	5	4	3	4	3	4	4	4	3	4	3	2	4	4	2
5	6	5	6	5	6	6	6	6	6	6	4	5	6	5	6	4	6	4	5	6	6	6	5	6	6	6	2	6	6	2	5	6	5	5	6	6	4	5	5	6	5	5	5	5	6	5	5	5	3
6	6	3	6	5	6	6	6	4	6	6	4	5	5	5	5	4	6	5	6	5	6	6	6	6	4	6	4	6	6	6	6	5	6	6	5	5	5	6	5	5	5	5	5	5	4	5	5	5	6
4	5	3	4	5	4	6	5	4	5	4	4	2	4	3	5	4	5	3	6	5	5	5	4	4	5	6	4	5	4	4	4	3	3	4	4	3	3	4	3	4	3	4	4	2	4	4	4	3	4
4	5	5	4	4	4	6	5	3	4	4	5	6	2	4	6	6	4	4	5	5	4	5	5	5	4	4	6	6	5	4	4	5	6	4	5	3	4	4	5	5	5	5	5	5	5	5	5	5	5
4	5	4	4	5	5	6	5	4	5	4	3	4	5	4	6	4	5	3	5	4	5	4	4	6	5	5	5	4	6	6	4	4	3	4	4	4	4	5	3	4	3	4	3	4	3	3	4	3	4
6	6	5	5	5	6	6	6	5	6	6	5	5	2	6	6	3	6	5	5	5	6	6	5	5	5	5	5	5	5	4	6	5	6	5	5	6	4	5	5	5	5	4	5	4	3	5	4	6	6
4	4	4	4	3	3	6	6	5	5	4	4	3	5	4	5	3	5	4	4	4	5	5	5	5	5	4	4	4	4	4	5	5	4	4	4	3	4	3	4	4	4	3	4	4	4	3	3	4	4
4	4	4	4	4	4	5	5	4	5	5	4	4	5	4	4	2	5	4	5	4	4	5	5	5	5	5	4	5	5	3	4	4	4	4	4	4	4	4	4	4	4	4	4	4	3	4	4	3	3
5	6	4	4	6	5	6	6	6	6	6	4	3	4	4	5	5	6	3	1	6	6	5	3	6	6	6	5	4	5	5	4	5	4	5	5	5	4	4	5	4	4	4	4	4	4	5	5	4	5
4	4	4	4	4	3	5	4	4	4	4	3	3	4	4	5	4	4	4	4	5	4	4	4	5	4	4	4	4	6	5	4	4	3	4	4	3	3	3	3	4	4	3	4	3	4	3	4	4	3
3	4	3	4	4	4	5	5	3	4	4	3	2	4	4	5	3	6	4	4	5	4	5	4	4	6	4	4	4	5	4	5	5	3	4	3	3	4	4	3	4	2	4	3	4	3	4	4	2	4
5	5	4	4	5	5	6	6	6	5	5	5	4	5	5	5	4	5	4	5	6	5	5	4	5	4	3	4	4	5	5	5	5	5	5	6	5	4	4	4	5	5	5	5	5	5	4	4	5	3
3	5	2	2	4	3	6	4	4	4	4	2	3	4	3	2	4	4	3	4	4	6	5	4	5	5	6	4	4	3	5	4	5	6	5	4	5	3	3	4	3	3	4	4	4	5	5	5	6	4
3	5	4	6	5	6	5	4	1	5	4	3	1	5	4	4	4	5	2	5	5	5	5	5	5	5	2	4	4	4	5	4	4	5	3	4	2	3	4	4	5	5	4	4	3	3	4	3	5	4
3	4	4	4	4	5	3	5	3	4	3	4	5	5	4	4	4	4	2	4	4	5	4	3	3	3	2	5	4	3	5	4	4	3	3	4	4	3	3	3	5	4	4	3	4	3	3	3	4	4
4	4	4	5	4	4	6	5	5	5	4	4	4	5	4	6	2	5	4	5	5	5	5	5	4	4	4	6	5	4	4	4	4	5	4	4	4	4	4	4	5	4	4	4	4	4	4	3	4	4
3	6	5	6	6	6	6	6	6	6	6	4	3	5	4	4	3	5	5	5	6	6	5	5	3	6	6	5	3	5	6	6	5	6	6	6	1	4	4	4	6	6	4	4	4	4	4	5	6	4
4	5	4	3	3	5	5	5	5	5	5	4	2	5	5	6	1	5	3	6	5	5	5	4	4	5	4	4	4	3	4	4	5	4	5	5	4	3	4	3	4	4	3	4	4	4	4	4	4	4
4	4	4	5	4	4	6	6	4	5	5	5	2	5	4	4	5	5	4	5	5	5	5	4	5	5	5	4	4	4	5	5	4	5	4	4	4	3	4	3	4	4	4	4	4	4	4	4	4	5
3	2	3	3	3	4	6	4	3	3	4	3	4	4	4	5	4	4	4	3	4	4	5	4	4	4	2	4	2	5	4	4	4	3	4	4	4	3	3	4	5	4	4	4	3	3	4	3	4	3
4	5	4	4	5	4	6	5	5	5	4	3	4	4	3	4	2	5	5	4	4	4	5	5	5	5	3	4	4	6	4	4	5	2	3	4	3	3	4	4	5	4	4	4	4	4	5	5	4	3
4	5	2	4	4	5	5	5	5	5	5	3	2	2	2	5	5	3	2	2	3	5	4	4	5	4	5	3	5	4	3	4	5	5	5	5	4	3	4	3	4	4	4	4	3	3	4	3	4	4
4	2	3	1	3	2	4	4	5	4	4	4	2	3	3	3	4	3	3	3	3	4	4	3	3	4	3	4	4	3	4	4	4	3	3	4	3	3	3	3	4	3	3	3	3	3	3	3	3	3
4	4	3	3	5	3	6	6	6	6	6	5	3	5	5	5	4	5	3	6	6	5	5	4	5	5	4	4	5	5	4	5	5	3	4	5	4	3	5	4	6	4	4	4	4	4	4	5	6	4
3	6	4	5	4	4	6	4	5	4	4	6	2	3	3	5	2	5	5	5	4	5	4	5	5	6	5	4	6	4	6	5	5	4	4	4	4	3	4	3	3	2	2	3	3	4	4	4	4	4
4	5	4	4	5	4	6	5	5	6	5	5	4	5	4	6	4	5	4	5	5	5	4	4	5	5	4	5	5	5	4	5	6	4	4	4	4	4	5	3	4	4	4	4	4	5	4	5	5	6
5	5	4	6	5	5	6	6	6	6	5	4	4	5	5	6	3	5	6	5	6	5	5	6	5	4	6	5	6	5	5	5	5	6	4	5	5	4	5	5	5	4	5	5	4	4	4	5	5	5
5	5	4	4	4	4	6	6	4	5	5	4	4	5	5	5	5	6	5	6	6	6	6	6	5	5	6	4	6	4	4	4	5	3	4	4	5	4	4	4	4	4	2	4	4	3	4	4	4	3
4	5	5	5	5	5	5	5	4	5	5	4	3	4	5	5	5	5	4	5	5	5	5	5	4	4	4	4	5	4	4	5	5	3	5	5	5	4	5	5	5	4	4	4	4	4	4	5	5	4
5	4	4	4	5	4	4	4	5	4	4	3	4	4	4	5	4	5	5	4	4	4	5	5	4	5	4	4	4	6	5	6	5	4	5	6	5	4	5	4	5	5	5	5	4	4	4	5	5	4
4	3	3	3	3	3	4	3	4	4	3	2	4	4	3	4	4	4	2	3	3	4	5	3	3	4	4	4	5	4	4	5	5	3	4	4	4	4	4	3	3	4	4	4	4	4	4	4	3	3
6	6	5	6	6	6	6	6	6	6	6	6	4	5	6	6	3	6	1	6	6	6	6	6	6	6	6	6	6	5	5	6	6	6	6	5	1	5	5	5	5	4	6	5	5	3	5	5	6	6
4	5	4	5	5	5	5	5	5	5	6	3	3	2	4	6	6	6	4	4	4	4	4	3	3	3	3	3	2	6	5	4	3	1	4	4	3	5	5	3	5	4	3	4	4	4	4	4	5	5
4	5	2	4	4	4	5	4	5	5	5	4	2	5	3	6	2	5	3	5	5	4	5	5	5	5	5	5	6	6	5	5	5	4	5	5	5	5	5	5	5	5	5	5	4	4	4	4	4	5
5	4	4	5	5	4	6	4	5	5	5	5	4	5	5	4	5	4	5	4	5	4	5	4	6	5	4	4	5	5	4	5	5	4	5	4	5	4	5	4	5	5	4	5	5	6	5	5	5	3
3	3	4	4	3	3	6	5	4	4	4	3	2	5	4	4	3	4	3	4	4	5	5	4	4	4	4	3	5	5	5	5	4	3	4	4	4	3	4	3	3	4	5	4	3	3	3	2	4	4
4	5	4	4	2	2	6	6	6	6	5	5	5	4	5	6	2	5	5	5	5	5	5	5	6	4	5	5	5	5	5	4	4	5	4	5	4	3	3	5	5	4	4	4	5	3	4	2	5	2
5	6	5	5	5	4	6	5	5	6	5	6	4	4	4	4	3	5	6	2	5	6	5	5	4	3	6	3	5	5	5	5	5	6	5	4	2	3	4	4	4	4	4	5	4	4	4	5	4	4
4	3	3	3	2	3	5	5	4	4	4	3	3	6	4	5	1	6	4	5	5	4	3	2	3	4	2	4	5	6	2	5	4	3	3	4	3	1	1	2	4	4	3	4	1	3	3	2	3	3
3	2	4	3	2	2	6	6	5	2	6	4	4	2	5	5	6	2	4	2	5	5	5	5	5	5	4	3	4	4	5	5	6	4	5	5	4	4	5	5	5	5	5	5	4	5	5	5	5	6
4	3	3	5	4	5	6	6	6	5	5	4	3	6	4	6	4	6	4	6	6	5	5	4	5	5	6	5	4	4	5	5	5	5	5	5	5	3	5	4	5	4	4	4	3	5	4	5	5	2
5	5	5	5	5	5	5	5	5	3	4	3	3	4	3	6	4	5	3	3	5	5	4	3	5	5	5	3	6	6	5	5	4	3	4	4	3	3	4	3	4	4	4	4	4	4	4	4	4	4
4	5	4	6	5	5	4	3	3	4	4	2	1	5	2	5	6	2	1	2	5	6	6	3	5	6	5	1	2	2	4	4	6	3	4	4	4	1	3	2	4	3	2	3	4	3	4	4	5	5
4	5	5	5	5	5	5	5	3	6	5	4	3	5	4	6	4	5	4	5	5	5	5	6	5	5	3	5	4	4	4	4	5	4	4	5	3	2	3	4	5	5	4	5	4	4	5	5	5	3
6	2	3	3	4	2	5	4	3	4	4	3	3	4	4	6	5	5	3	3	5	4	5	3	6	5	3	4	6	6	2	4	4	3	3	4	3	2	4	2	2	2	4	4	2	1	3	4	2	4
5	4	5	4	4	5	6	5	3	5	4	4	5	4	4	6	4	4	3	3	4	6	6	5	3	4	5	5	4	6	3	5	4	4	4	4	3	3	3	4	6	4	4	4	3	4	4	4	5	4
5	4	5	5	5	4	6	6	4	5	5	5	3	5	4	5	3	5	4	5	6	6	6	5	5	6	5	3	5	4	4	5	5	3	5	4	4	4	4	5	5	5	5	5	4	4	4	5	4	4
3	4	3	3	3	3	4	4	4	4	4	4	3	5	4	4	5	4	3	4	5	5	6	5	5	5	4	5	5	5	6	4	6	3	4	4	3	3	4	3	5	5	4	5	4	4	4	4	4	3
5	5	4	4	5	4	6	6	6	6	6	4	6	5	6	6	3	6	5	6	5	5	5	6	5	5	4	5	4	6	5	6	5	4	5	6	5	4	4	6	6	6	5	5	5	5	6	5	6	6
4	5	3	4	5	5	6	5	6	6	4	4	3	5	4	6	4	5	2	6	6	4	5	4	5	4	4	5	4	5	3	4	4	4	4	4	4	4	5	4	5	5	4	4	3	3	4	4	4	5
4	5	4	4	4	5	5	5	3	4	5	4	3	4	4	5	3	4	4	4	4	4	5	5	4	4	4	4	3	4	4	4	4	5	4	4	4	4	4	4	5	4	4	4	4	4	4	3	5	2
5	5	3	4	4	5	5	6	5	5	5	5	5	4	5	5	4	5	5	5	6	5	5	5	6	6	3	5	6	4	5	5	5	6	6	6	3	4	5	5	5	4	4	5	4	4	5	6	5	6
4	2	3	3	3	3	6	5	4	5	5	3	2	4	4	4	3	5	2	3	4	4	5	3	5	6	6	6	6	6	6	4	4	4	4	4	4	3	3	2	2	3	3	4	3	3	4	4	4	3
4	5	5	4	5	4	6	6	5	5	4	4	3	4	5	5	3	5	3	4	4	5	4	4	3	4	5	4	3	5	4	4	4	6	4	4	5	4	4	4	5	5	4	4	4	3	4	4	5	4
5	4	2	4	4	4	5	5	4	5	5	4	2	3	5	5	5	5	3	6	5	5	5	4	5	6	3	5	5	5	5	5	5	3	4	4	4	4	5	4	5	5	5	5	4	5	4	4	5	5
4	4	2	5	4	5	5	6	5	5	5	6	4	4	5	6	6	5	5	3	6	6	6	5	4	5	5	6	3	5	4	4	6	5	4	5	5	4	4	4	5	5	5	4	5	4	5	4	5	5
4	4	4	5	5	4	6	6	3	6	6	4	2	5	4	4	3	6	5	5	6	6	6	6	6	6	6	6	5	6	3	6	6	6	6	6	6	4	5	4	6	6	5	5	5	4	2	4	2	4
4	3	4	2	4	2	5	6	5	6	6	4	4	4	4	5	1	5	3	5	4	4	5	4	5	4	4	5	5	5	4	4	2	6	4	6	4	4	4	4	6	4	3	4	4	4	4	4	6	6
5	5	6	5	5	5	6	5	5	6	5	4	4	5	4	6	2	5	5	5	5	4	5	5	4	4	5	5	5	5	4	5	4	3	4	4	5	3	4	4	5	4	4	4	3	3	4	4	4	4
5	5	4	4	5	4	6	5	5	5	4	4	4	4	5	5	4	5	5	4	5	5	5	5	5	5	4	6	6	5	4	5	5	4	4	5	5	5	4	5	5	5	4	5	5	4	4	5	5	4
5	6	5	5	5	5	6	6	5	6	4	4	5	5	5	4	5	5	5	5	6	5	5	5	6	5	5	5	6	5	4	5	5	5	5	5	5	4	5	5	6	5	4	6	4	4	5	4	5	5
4	4	5	5	3	4	6	5	5	5	4	4	3	4	3	6	3	5	4	5	5	5	5	5	5	6	5	3	5	5	5	5	5	6	5	5	4	5	5	5	6	5	5	5	5	6	5	6	5	6
3	3	3	3	4	3	4	4	2	3	3	4	3	3	3	4	4	4	5	3	4	5	5	5	3	3	4	3	4	4	3	4	3	4	4	5	4	4	5	5	5	5	5	5	4	4	4	4	4	4
5	4	2	2	3	4	6	6	5	5	5	3	4	5	4	6	2	5	5	5	6	4	5	2	5	5	4	5	4	5	5	5	4	5	4	4	4	3	5	4	5	4	5	5	4	3	3	3	3	3
4	2	3	2	5	2	6	4	2	4	3	3	1	3	4	4	3	3	5	4	4	4	6	6	3	5	4	5	2	5	5	4	3	5	4	4	1	4	5	4	4	4	4	3	4	4	3	5	4	1
4	5	2	4	4	4	6	6	3	5	5	5	2	6	4	5	4	6	2	5	5	4	5	3	5	5	4	5	4	4	5	4	3	2	3	4	2	2	4	4	4	1	4	2	2	2	3	5	4	5
6	5	5	4	4	4	6	5	5	5	5	4	2	5	5	5	2	5	6	5	5	5	6	6	5	5	5	6	4	6	4	5	5	5	4	5	4	4	5	5	6	5	4	5	4	4	5	4	5	3
5	5	4	5	5	5	4	4	4	4	4	4	4	4	4	4	4	4	5	4	4	5	5	5	5	5	5	5	5	5	5	5	5	5	5	5	5	5	5	5	5	5	5	5	5	4	5	5	5	5
3	5	2	4	3	5	6	5	5	5	3	4	4	4	5	6	4	5	3	5	3	4	5	5	5	3	5	4	3	5	3	5	4	5	4	4	4	3	4	3	3	3	3	3	3	3	3	4	3	1
4	5	5	4	5	5	4	4	3	4	4	3	3	4	3	5	4	5	3	4	4	4	5	5	4	5	5	5	5	5	4	4	5	4	4	4	4	2	3	4	4	3	4	4	3	3	4	4	4	4
3	3	2	4	4	4	4	3	3	3	4	4	3	3	3	4	3	3	4	3	4	4	5	4	4	5	3	4	3	5	3	4	2	5	5	5	4	5	5	3	3	3	5	4	5	5	4	5	4	3
5	4	3	3	4	3	6	5	4	4	4	4	3	5	4	5	4	5	4	5	5	5	5	5	5	5	5	5	5	5	5	5	5	5	5	5	5	4	5	4	5	4	5	5	4	4	4	4	4	3
3	4	3	5	4	5	6	6	4	5	6	2	4	4	4	5	4	4	3	3	5	6	6	5	5	6	5	2	4	4	6	4	3	5	6	6	5	2	5	4	4	4	4	4	4	4	4	4	4	4
5	3	6	3	6	3	6	6	3	6	5	4	5	3	3	6	3	3	4	4	5	5	5	5	6	6	5	5	3	4	5	5	5	6	5	5	5	6	6	5	5	5	5	5	5	5	5	6	6	4
6	6	6	6	6	6	6	6	5	6	6	6	3	6	6	6	6	5	3	6	6	6	6	5	6	6	6	6	6	5	6	6	6	6	6	6	5	6	6	6	6	6	6	6	5	5	5	6	6	6
4	6	3	5	4	5	5	4	6	5	5	3	3	4	3	5	4	5	5	4	5	5	5	4	5	5	4	4	4	5	5	5	5	5	5	4	4	3	4	5	5	4	4	5	4	4	5	5	4	5
5	5	4	3	5	4	5	5	3	4	4	2	1	3	3	6	3	4	4	4	5	4	5	5	5	4	4	4	5	6	5	5	4	5	5	5	3	4	5	4	4	5	5	4	4	4	3	5	5	3
5	4	5	3	5	4	4	4	5	5	5	5	5	2	5	5	4	5	5	4	5	4	5	5	6	5	5	5	3	5	6	6	5	6	4	5	4	4	5	5	5	5	5	5	4	5	6	5	5	6
4	4	4	4	5	5	6	4	4	4	4	3	4	4	4	5	3	3	3	4	4	4	4	3	4	4	4	3	5	4	3	4	3	2	4	3	4	4	3	3	4	3	4	4	4	4	4	4	2	3
5	3	3	4	5	4	6	5	3	6	6	4	6	4	6	6	1	6	5	6	6	5	6	5	5	6	5	5	5	6	4	5	3	3	4	6	4	3	4	4	6	5	4	5	4	4	5	5	6	3
3	3	3	3	3	3	4	3	2	3	4	3	4	4	3	5	4	5	3	4	4	4	4	4	4	4	3	4	5	5	4	4	3	3	3	4	3	3	3	3	4	3	4	3	3	3	3	4	4	3
5	6	5	5	5	5	5	5	4	5	5	5	5	4	5	5	4	4	3	4	5	5	5	5	5	3	5	6	6	4	5	5	5	3	5	4	5	4	5	5	5	5	5	5	4	4	4	5	5	4
3	3	4	5	3	4	6	5	4	5	4	4	2	5	4	6	2	5	4	5	5	4	5	5	5	5	4	5	4	5	4	4	4	3	4	5	5	4	5	4	5	4	4	4	5	4	4	3	5	5
4	4	3	5	3	5	5	5	5	5	6	4	3	5	4	4	3	6	3	5	6	5	6	4	4	4	4	3	4	5	4	5	6	2	4	4	5	4	5	3	5	4	4	3	4	3	3	3	5	2
4	4	4	5	5	5	6	5	3	6	6	4	5	4	4	5	5	5	4	6	4	6	6	5	5	5	6	3	5	5	6	4	5	6	4	5	5	4	5	4	6	4	4	4	4	4	4	4	5	4
5	4	6	5	5	5	6	5	4	5	5	4	4	3	5	6	2	4	2	3	5	5	5	3	6	5	5	5	3	4	4	5	5	4	5	5	4	5	5	4	5	5	4	5	4	4	4	5	5	4
4	4	4	4	4	4	6	6	4	5	6	5	4	5	4	5	3	5	3	6	6	5	6	4	6	5	5	5	4	6	4	5	5	3	5	5	5	4	4	4	6	5	4	4	4	4	4	4	5	4
4	3	3	4	3	4	4	4	4	4	4	3	3	4	4	5	3	4	4	4	4	4	5	4	5	6	5	4	5	4	4	4	4	4	3	4	4	3	4	4	4	3	3	4	4	3	4	4	4	4
3	4	2	4	2	4	5	5	3	5	4	2	4	3	4	5	2	3	3	4	4	5	5	4	4	5	4	3	4	3	5	5	2	5	4	5	4	4	4	2	4	3	4	4	3	3	4	4	3	4
5	6	5	5	5	5	6	6	5	6	6	6	4	6	6	6	3	6	5	6	6	4	4	5	5	5	5	3	5	5	2	5	4	3	5	5	5	5	5	5	5	5	5	5	4	5	5	5	5	4
5	4	5	4	4	4	5	5	5	5	5	4	4	5	5	4	3	6	3	6	6	5	5	4	5	2	5	3	4	5	5	5	4	4	4	4	5	4	5	4	5	4	4	5	4	4	4	4	4	5
3	5	4	5	4	5	6	6	4	6	5	4	3	5	4	5	4	5	2	5	5	5	5	4	5	5	4	4	4	4	5	5	5	5	5	5	5	3	4	4	4	4	4	4	3	3	3	4	4	3
4	3	4	3	3	3	6	5	4	4	4	3	3	4	4	5	5	4	3	5	5	4	6	4	5	4	2	3	4	3	4	4	4	3	4	4	4	3	4	4	4	3	4	4	3	3	4	4	5	4
5	2	4	4	5	3	6	2	3	5	5	4	5	5	4	4	6	5	5	5	4	4	5	5	4	6	3	5	5	5	5	5	5	6	4	4	5	3	4	5	5	4	5	5	5	4	4	6	4	5
4	2	3	2	3	4	4	4	3	4	4	5	6	5	4	5	3	5	6	5	4	4	5	6	6	3	4	5	3	5	5	4	4	4	4	6	4	4	4	4	4	4	4	4	4	4	5	3	4	3
4	5	5	4	3	4	6	6	2	4	5	3	2	4	3	5	4	4	3	4	4	4	5	3	5	5	5	4	6	5	5	5	4	3	4	4	3	3	3	3	4	4	3	4	3	3	3	3	4	2
4	5	4	4	5	5	6	5	5	5	5	5	5	4	5	5	4	4	2	4	4	4	5	5	5	5	5	5	4	4	5	4	5	4	4	5	4	4	4	3	4	4	4	4	4	3	4	5	5	5
5	3	4	4	4	2	6	5	6	5	5	3	6	4	3	6	5	4	6	3	5	3	5	6	4	5	3	5	5	5	5	5	4	3	4	5	3	4	5	5	5	5	5	5	5	5	5	5	5	3
5	6	5	5	5	5	5	5	5	5	5	4	4	5	5	5	2	3	2	5	5	5	5	5	4	5	4	3	4	5	5	5	5	4	5	5	5	5	5	5	5	5	4	5	5	5	5	5	5	5
3	4	4	3	4	3	5	5	5	5	4	3	3	6	4	5	2	6	2	6	6	5	5	4	5	4	5	3	5	5	4	5	4	1	5	4	4	4	4	2	4	4	3	4	4	3	2	4	2	2
4	5	4	5	5	4	6	5	5	6	5	5	2	4	4	6	5	5	5	4	4	5	5	5	6	5	5	6	5	5	5	5	5	5	5	5	4	5	5	5	5	5	5	5	5	5	5	5	5	5
5	4	5	4	5	4	6	5	6	5	5	5	4	5	5	6	3	5	5	5	5	4	4	4	5	4	4	5	4	5	5	5	5	5	4	4	4	4	4	4	4	4	4	4	4	4	4	4	4	4
4	4	4	5	5	3	6	5	5	5	4	4	5	4	4	5	3	5	4	5	4	5	4	4	5	5	5	5	6	5	5	5	5	4	4	4	5	4	4	5	4	4	5	5	3	4	4	5	4	4
4	3	4	4	4	3	6	5	5	4	4	3	2	3	3	5	6	4	3	3	5	4	5	3	5	5	4	3	4	5	6	6	4	1	4	5	4	3	4	2	5	4	3	4	4	5	5	4	6	5
5	4	4	4	4	5	5	6	3	4	4	5	6	5	6	5	4	5	6	4	4	4	4	4	4	5	5	5	4	5	5	5	4	5	5	5	5	4	4	5	5	5	5	5	5	5	5	5	5	5
5	4	5	5	5	4	6	5	4	5	4	4	4	4	5	6	5	4	4	4	5	5	6	4	5	6	4	5	4	6	4	5	5	2	5	4	5	5	4	5	5	5	6	5	5	4	6	5	4	4
5	5	3	4	3	4	5	3	5	5	5	2	5	4	2	6	2	5	5	2	5	4	6	5	4	3	4	5	3	5	3	5	2	5	4	4	3	4	5	5	5	5	5	5	3	2	4	3	4	4
5	6	2	5	5	6	4	4	2	5	4	5	5	5	4	4	2	6	4	5	5	5	5	4	5	3	4	4	6	5	3	5	3	6	4	5	5	2	2	5	5	4	4	5	3	5	6	5	5	4
5	3	6	3	4	2	5	5	5	5	5	5	2	5	5	6	5	4	4	5	5	4	5	4	5	5	5	5	4	5	3	5	6	6	5	5	3	4	5	5	5	5	4	5	4	5	5	5	5	5
4	3	2	4	2	4	4	3	3	4	3	2	1	3	3	4	4	3	2	3	5	5	6	4	5	4	6	3	5	3	4	4	5	5	5	5	4	6	5	3	6	4	4	5	4	2	3	2	4	3
5	6	5	5	5	6	4	4	4	4	4	2	4	5	4	5	5	5	4	4	5	5	6	5	4	5	4	5	5	5	6	5	5	5	5	6	5	4	4	5	5	5	4	5	4	5	6	6	5	5
5	4	3	2	2	2	6	4	6	5	4	3	4	4	5	6	4	5	3	6	4	5	6	5	6	5	5	4	6	5	3	4	5	2	5	5	4	4	4	5	5	4	5	5	5	5	5	4	5	2
5	4	3	4	3	4	4	5	5	4	5	4	4	5	3	5	2	4	4	4	6	5	4	5	4	6	4	4	6	5	4	5	4	3	4	4	3	4	4	3	4	4	4	4	5	5	5	5	4	6
4	3	5	3	5	4	6	5	5	6	4	5	6	2	4	2	4	1	6	3	3	6	6	4	2	2	5	6	6	5	3	6	5	5	4	5	4	3	4	6	6	5	4	4	4	4	4	4	6	6
4	6	3	6	4	5	5	4	2	4	4	3	1	4	3	6	5	6	3	5	5	6	5	3	5	6	5	3	5	5	4	5	4	3	3	4	4	3	4	4	3	4	4	4	3	4	3	3	3	4
3	4	5	5	5	5	6	6	5	6	6	3	2	4	4	6	4	4	2	5	6	5	6	4	3	4	4	3	3	3	5	5	4	1	3	4	4	3	3	3	2	3	4	3	3	4	2	3	3	4
4	4	4	6	4	4	6	6	5	6	5	4	4	4	4	5	3	5	5	5	5	4	5	5	5	5	4	5	4	4	4	5	6	6	4	4	4	4	6	5	5	5	4	5	4	5	4	4	5	5
4	3	4	4	3	3	5	4	4	4	4	3	4	3	5	5	4	4	5	3	5	5	5	5	5	5	5	5	5	4	4	4	5	5	4	5	4	4	4	4	4	4	4	4	4	4	4	4	4	5
2	1	2	2	2	1	2	2	3	3	2	2	1	2	2	2	1	2	1	2	2	5	5	1	2	5	1	5	1	2	3	4	2	1	2	4	2	3	3	3	3	3	3	3	4	3	4	3	2	1
5	5	5	6	6	6	6	4	5	5	4	3	2	4	2	6	5	5	2	5	3	5	5	6	5	6	6	5	4	6	5	6	5	6	6	5	5	4	6	5	6	6	5	6	5	4	4	5	4	3
4	1	4	2	2	1	6	6	2	5	5	3	2	4	2	5	4	2	5	4	3	4	4	2	4	4	2	5	5	3	5	5	5	5	4	5	2	3	4	3	4	3	3	4	2	3	3	4	3	1
4	5	3	3	3	3	4	4	4	4	4	4	2	4	4	4	4	4	4	4	4	5	4	4	4	5	4	4	5	4	5	4	4	4	4	4	4	4	4	3	4	3	4	4	4	3	3	4	4	4
4	4	4	3	4	4	6	5	5	4	4	4	4	5	4	6	3	4	3	4	6	4	4	4	4	4	4	4	5	4	4	5	4	5	4	4	4	4	4	4	5	4	4	4	5	4	4	4	5	6
6	4	5	4	5	4	4	6	3	5	4	4	2	4	4	3	5	5	2	4	3	5	6	6	5	4	6	6	6	4	3	5	4	6	6	6	4	4	4	5	5	6	5	5	3	3	2	3	4	4
3	5	4	4	4	4	5	5	3	4	4	3	3	4	3	4	3	2	5	3	4	6	6	5	5	6	5	5	5	5	5	5	5	5	5	5	5	5	5	5	5	5	5	5	4	4	4	4	4	4
6	5	5	5	5	4	5	5	4	5	5	5	4	4	4	6	4	6	5	5	5	6	5	5	5	5	5	6	5	5	4	6	4	5	4	4	4	4	5	5	5	4	4	4	4	4	5	5	4	5
4	5	6	5	6	5	6	5	5	5	5	4	3	4	5	5	5	5	5	5	6	5	5	5	5	5	5	5	5	5	4	5	5	6	5	5	5	4	4	4	5	5	5	4	5	4	5	4	5	5
4	5	5	3	5	4	6	5	5	5	5	5	5	4	5	6	3	5	5	5	5	4	5	5	5	5	5	4	4	5	4	5	5	3	4	4	4	4	4	4	5	4	4	4	4	3	4	4	5	5
2	4	3	3	4	4	5	5	4	4	4	3	3	4	2	5	3	5	3	5	2	4	2	4	5	5	5	3	4	5	5	4	4	4	4	3	4	2	3	3	4	3	4	4	3	3	3	4	4	3
6	6	5	6	6	6	6	6	5	5	5	6	6	6	6	5	4	5	6	6	6	4	6	6	6	5	5	6	5	5	5	6	5	6	5	5	5	5	6	5	5	4	5	5	5	5	5	5	5	5
5	6	5	4	5	6	6	6	4	5	5	3	2	4	3	3	4	5	2	5	5	6	5	3	4	4	3	4	4	6	5	5	4	4	5	5	4	3	4	4	5	5	4	4	4	5	4	5	5	6
5	5	5	5	5	5	6	6	5	5	5	5	4	5	5	6	3	5	5	5	6	5	5	5	5	4	5	5	5	5	4	5	4	5	5	5	4	4	4	5	4	4	4	4	4	4	5	5	5	5
5	6	5	5	5	5	6	6	5	5	5	6	5	5	5	6	3	4	4	6	5	5	6	5	6	5	5	6	6	6	5	5	5	4	5	6	4	5	5	5	6	5	5	6	5	4	5	5	6	6
4	5	3	4	4	5	5	4	3	4	4	4	3	4	4	5	5	5	4	5	5	5	4	4	4	5	5	3	4	3	4	4	3	4	4	4	4	4	4	3	4	4	4	4	3	4	4	4	4	5
5	5	4	5	5	6	5	5	5	6	5	5	4	6	5	6	4	5	4	6	5	5	5	5	5	5	5	5	5	5	5	5	5	4	5	4	5	5	4	4	4	4	5	4	5	5	5	5	5	4
4	5	4	4	4	4	6	6	5	5	4	5	5	4	4	5	4	5	5	4	4	4	4	4	5	5	5	5	4	4	4	5	5	5	4	4	4	4	5	4	4	4	5	4	4	4	4	4	4	4
4	4	3	3	5	3	6	5	5	5	6	5	5	4	4	5	4	5	5	5	6	4	5	5	6	5	5	4	4	3	5	4	4	6	5	4	4	4	5	4	5	4	5	4	4	2	4	3	4	5
3	3	3	4	3	3	5	5	4	5	4	3	5	2	5	5	6	4	5	2	5	4	5	5	3	5	5	5	5	5	4	5	6	5	5	4	3	4	4	3	4	4	4	4	4	4	3	4	4	4
3	2	2	4	4	3	4	4	5	5	4	4	2	3	4	6	4	4	2	3	5	2	4	2	6	6	4	4	2	1	4	4	5	2	2	4	4	1	2	4	4	4	4	5	4	5	4	5	6	6
4	5	5	6	5	5	5	5	4	5	5	4	5	5	5	5	3	5	5	3	4	5	5	5	4	5	4	5	4	4	5	4	5	5	3	4	5	4	5	5	4	4	4	4	5	5	5	4	5	5
5	6	5	5	5	6	6	5	5	6	5	4	5	2	5	6	5	4	4	5	5	5	5	5	4	5	5	6	4	4	4	5	5	4	5	5	5	6	6	5	5	5	5	5	6	5	5	5	5	5
5	4	3	5	5	5	6	6	6	6	4	4	4	5	6	6	3	6	6	6	4	6	6	6	6	6	6	6	4	5	5	5	5	6	5	5	5	3	4	5	6	4	5	5	4	4	5	5	6	2
5	3	4	5	5	3	4	4	5	5	5	4	4	4	4	6	4	5	4	4	4	4	5	5	5	4	4	4	5	4	3	5	5	4	4	5	4	4	4	5	5	4	4	4	5	5	5	5	5	4
5	6	3	4	3	4	6	6	5	6	5	4	5	4	5	5	6	4	5	5	4	5	5	5	5	5	5	5	5	5	5	5	5	6	5	4	4	4	5	5	6	4	4	5	5	5	4	5	4	5
4	1	3	2	2	2	5	4	2	4	4	4	1	2	3	4	2	4	4	2	3	2	4	3	1	6	3	3	4	6	5	5	5	3	4	5	3	3	4	2	2	4	2	3	4	4	4	4	3	4
6	6	6	6	6	6	6	5	4	6	6	3	3	5	3	6	4	6	5	4	5	5	6	6	5	6	6	6	6	6	5	6	5	5	5	6	5	5	6	5	6	6	6	6	5	5	5	6	6	5
4	3	3	4	3	4	5	5	5	5	4	3	6	4	4	5	2	5	5	4	4	5	5	5	5	5	4	4	4	4	4	4	4	5	4	5	4	5	4	4	3	5	5	5	4	4	5	4	3	4
3	3	2	2	4	5	2	3	6	4	5	4	2	6	4	4	3	6	5	5	6	3	5	2	4	5	4	4	6	6	4	4	4	5	3	4	5	2	4	5	5	4	4	4	2	1	2	2	3	5
4	3	4	2	3	3	4	3	2	3	3	3	2	4	3	5	4	4	2	4	5	5	5	3	4	5	4	4	3	3	6	5	5	4	4	5	5	5	5	4	5	4	4	5	5	5	5	5	4	4
4	4	5	4	4	4	3	2	4	3	3	4	4	5	2	5	3	5	4	5	4	5	4	5	4	4	4	5	5	5	5	4	4	4	4	4	4	4	4	3	4	4	3	4	3	4	3	4	4	4
4	4	4	4	4	4	5	5	6	5	5	4	4	6	4	4	5	6	5	5	4	6	5	5	5	5	5	5	6	4	2	5	6	4	4	4	4	3	3	4	6	5	4	4	3	4	4	5	4	4
6	5	6	5	6	5	6	6	6	6	6	1	6	6	6	5	5	6	6	3	6	6	6	6	6	6	6	6	6	6	4	6	6	4	6	6	6	4	5	6	6	6	6	6	5	6	6	6	6	6
5	4	6	4	5	4	6	5	5	5	5	4	4	5	6	6	5	6	4	6	6	5	6	4	5	5	5	5	5	5	6	6	6	5	5	5	4	4	5	4	6	4	5	4	4	4	4	4	6	6
4	5	4	5	5	5	5	4	5	5	4	3	4	6	4	5	5	5	4	5	4	5	5	5	5	5	5	5	5	5	3	5	5	5	4	4	4	4	5	4	4	4	5	4	4	4	4	4	4	5
5	5	4	4	4	4	6	6	5	6	5	5	5	4	5	6	5	4	5	4	3	6	6	6	6	6	6	6	6	6	6	6	6	6	5	5	5	4	5	5	5	5	5	5	5	5	5	5	5	5
5	5	2	5	4	4	5	4	4	4	4	2	5	4	3	6	4	5	5	5	4	5	4	4	4	4	4	4	5	4	4	4	5	5	4	4	4	4	4	4	4	4	4	4	4	4	4	3	4	4
2	3	3	4	3	5	5	4	3	3	3	3	4	5	4	5	6	5	4	5	4	6	5	5	5	4	5	5	6	4	5	5	4	4	4	5	4	4	5	3	3	4	3	5	3	3	4	5	3	4
4	3	4	4	4	4	5	4	5	5	4	4	2	5	5	4	2	4	3	5	5	5	5	5	4	5	5	5	5	5	2	5	3	4	4	5	5	5	5	3	5	5	5	4	3	4	3	5	4	5
3	5	5	4	4	5	6	6	4	5	4	3	2	4	3	5	4	5	4	3	4	5	4	4	4	4	5	4	5	3	5	4	5	4	4	4	4	3	4	3	4	4	3	4	4	4	4	4	4	4
4	3	3	4	3	4	4	4	3	4	3	4	4	3	4	6	3	4	4	3	3	4	5	4	5	5	4	3	4	4	4	4	4	3	4	4	4	4	3	3	4	4	4	3	3	4	3	4	5	4
4	5	4	3	5	4	5	4	3	4	4	5	4	5	4	6	5	4	5	5	5	4	4	5	5	4	4	5	5	4	5	5	5	5	4	4	5	4	4	4	4	4	5	4	5	4	4	4	4	4
4	3	5	5	4	5	5	4	3	4	5	4	4	4	4	4	4	5	5	4	5	4	5	5	5	4	4	5	4	5	4	5	4	6	4	5	4	4	5	4	5	4	4	4	5	4	5	4	4	4
5	5	4	5	4	5	6	6	6	6	6	5	3	1	4	6	6	5	2	5	6	6	5	4	6	6	6	4	4	6	5	5	5	3	4	5	3	3	4	3	5	6	3	4	3	3	4	4	5	6
5	5	4	5	4	4	4	4	5	5	4	3	2	5	4	6	3	6	5	4	4	4	5	4	5	5	3	4	3	3	3	4	5	4	3	4	3	1	3	2	1	2	3	3	3	2	2	3	2	4
3	3	3	3	3	3	5	5	4	4	5	4	2	4	4	5	4	5	3	6	5	5	5	5	5	5	4	4	6	5	5	5	5	4	5	5	4	4	5	4	5	5	5	4	4	5	4	4	5	5
3	4	3	5	4	5	6	6	4	5	4	4	1	4	4	5	5	5	4	5	5	4	5	5	4	5	4	5	4	5	4	5	4	3	3	4	4	3	4	4	5	5	4	4	3	4	4	4	5	5
4	4	3	4	4	4	3	3	3	3	3	3	3	4	3	5	2	4	3	4	4	5	5	4	4	4	5	5	4	4	5	4	3	3	3	4	3	4	4	4	4	2	4	5	3	3	2	4	4	3
6	4	5	4	5	5	5	6	5	6	6	6	2	5	6	5	3	4	3	6	5	6	5	5	4	5	5	4	5	5	5	6	5	3	3	5	4	5	4	4	4	4	4	4	5	4	4	5	6	6
4	4	3	5	4	4	6	6	5	6	6	6	6	5	6	5	4	6	5	6	5	4	5	5	5	5	5	4	4	4	4	4	5	3	4	4	4	3	4	4	5	5	4	5	4	5	5	5	3	3
4	5	2	5	4	3	6	6	5	6	5	4	2	5	4	4	2	6	3	6	5	4	5	4	5	3	2	3	4	5	4	5	5	3	2	4	4	1	3	2	5	2	2	3	1	2	3	3	4	5
5	5	4	5	6	5	6	5	4	6	4	4	4	4	4	6	4	4	4	5	4	4	5	5	5	5	4	4	4	5	4	5	5	4	5	5	4	4	4	3	4	5	4	5	4	4	3	5	5	4
4	3	3	4	3	3	5	5	4	5	4	3	3	3	3	6	4	4	2	4	4	4	5	4	4	5	4	3	3	6	5	4	4	4	4	4	3	2	4	2	3	4	3	3	3	3	3	4	4	4
5	3	4	3	4	3	6	5	5	5	5	4	3	5	3	4	3	5	2	5	6	4	5	4	5	5	5	4	4	5	4	5	5	4	4	4	3	4	4	3	4	3	3	4	4	4	4	5	5	4
5	4	4	5	4	5	6	6	5	6	5	4	2	5	4	6	4	5	6	4	5	5	6	6	5	5	5	5	4	5	5	5	5	6	4	4	5	4	5	5	4	4	4	4	4	4	4	5	4	5
4	5	4	5	4	5	5	5	4	5	4	4	4	5	5	5	4	5	4	5	4	5	5	5	5	5	4	4	5	5	4	5	5	4	5	5	5	4	4	4	5	4	4	4	4	4	4	4	5	5
5	5	5	5	5	4	6	6	5	6	6	4	4	5	5	6	3	3	2	6	6	5	5	5	5	5	4	5	5	5	5	5	5	5	4	4	4	4	4	4	4	4	4	4	4	4	4	4	4	5
5	5	4	5	5	5	6	6	6	6	6	5	6	4	5	5	1	6	3	5	5	5	5	4	5	5	5	6	5	6	4	5	5	6	5	4	3	3	5	4	5	2	4	5	4	2	5	5	5	4
3	4	2	3	2	4	5	5	5	5	5	4	5	4	2	5	3	3	2	3	5	5	2	4	5	4	3	5	5	5	5	5	3	3	4	4	2	2	4	4	5	4	4	5	4	1	2	4	5	5
5	6	6	5	6	5	6	5	5	5	6	5	6	5	6	5	5	5	5	6	6	5	5	6	6	5	5	5	6	5	6	5	5	5	4	5	4	6	6	4	6	6	5	5	4	5	5	6	5	6
5	5	5	5	5	4	5	4	6	5	4	4	2	5	4	5	4	5	4	5	5	5	5	5	5	3	5	4	4	5	4	5	4	5	4	5	4	5	5	4	5	5	5	4	4	5	5	5	5	5
5	5	3	5	4	5	5	5	1	5	4	3	2	3	4	3	4	4	4	3	4	5	4	4	5	5	5	3	4	5	3	4	3	4	4	4	3	3	3	4	4	4	3	4	4	4	4	5	5	5
4	5	3	1	2	4	6	4	5	5	4	3	3	4	4	6	3	3	5	5	5	5	5	5	4	4	4	4	3	3	4	5	4	3	4	4	4	2	3	3	5	4	4	3	3	3	3	4	5	5
4	4	4	4	4	4	4	4	5	4	4	4	4	5	4	4	2	5	2	5	4	4	4	4	4	4	4	4	4	4	4	4	4	4	4	4	4	4	4	4	4	4	4	4	4	4	4	4	4	4
5	4	5	4	4	4	6	5	5	2	5	4	4	4	4	6	3	4	3	6	6	4	5	4	6	6	5	5	5	5	5	5	4	5	5	4	4	3	4	4	4	4	4	4	4	4	4	4	3	5
5	6	6	6	6	6	6	6	5	6	6	5	5	6	4	6	2	6	4	6	6	5	6	6	6	6	6	5	5	5	5	6	5	3	5	5	5	4	5	4	4	4	5	4	4	4	4	5	6	6
4	3	4	3	3	3	5	3	4	5	4	4	4	6	4	5	1	6	4	6	5	5	5	5	5	5	4	6	6	6	5	5	4	5	3	4	3	4	4	4	4	4	4	4	4	4	4	4	4	5
2	4	4	5	5	4	5	5	4	5	6	6	6	6	4	4	2	6	5	6	6	5	6	6	6	2	2	3	4	6	6	6	6	4	5	5	5	2	4	5	5	6	5	5	4	4	5	4	6	6
5	5	5	5	5	5	6	5	5	5	5	4	4	5	5	5	5	5	5	5	5	5	5	5	5	6	6	5	5	5	4	5	5	5	4	5	5	5	5	5	5	4	5	5	4	4	5	5	5	5
3	4	1	5	4	4	6	6	4	5	5	6	3	4	6	6	4	6	4	5	6	5	5	3	6	5	4	6	4	4	4	5	5	6	4	5	4	3	3	4	5	4	4	3	3	3	4	6	5	5
4	5	4	4	4	4	4	4	4	4	4	4	3	4	4	4	3	4	4	4	4	4	4	4	4	3	4	4	4	4	3	4	3	5	5	4	4	4	4	4	3	3	4	4	4	2	4	4	3	5
4	3	4	5	3	4	5	5	5	5	5	3	3	5	3	4	2	5	3	4	5	3	4	4	4	4	3	5	5	5	4	3	4	4	3	3	3	3	3	4	4	4	3	3	4	3	4	4	5	5
4	3	3	3	3	4	5	5	5	5	4	6	3	4	4	3	3	4	3	3	4	5	4	4	5	3	4	4	5	5	5	5	5	3	3	4	4	3	4	4	4	4	5	5	3	4	5	5	4	4
5	5	4	5	5	5	5	6	4	5	4	4	5	3	4	5	5	5	4	4	5	6	5	6	4	6	5	4	5	6	4	5	5	5	4	4	4	4	5	5	6	4	4	4	4	4	5	5	4	4
6	4	5	4	5	4	5	4	5	5	4	4	2	5	4	5	2	5	4	5	4	4	4	5	4	3	5	4	5	6	4	5	4	5	4	4	4	4	4	4	4	5	4	4	5	5	5	5	5	5
5	4	6	5	5	6	5	4	6	5	3	4	3	3	3	5	4	3	6	3	5	5	5	5	5	5	5	6	6	6	6	6	5	6	6	5	5	3	4	5	5	5	4	5	4	5	5	5	5	4
5	5	5	5	5	5	6	6	6	6	6	5	3	5	6	6	5	6	3	6	6	6	5	5	5	5	5	5	5	5	5	5	4	5	5	5	5	5	5	4	4	4	4	4	4	4	5	5	5	5
5	5	6	4	3	5	5	3	2	3	4	5	4	3	3	5	6	3	5	3	5	5	5	5	4	5	5	4	5	5	5	6	6	5	5	5	4	3	4	4	4	5	4	3	4	5	5	5	3	4
4	6	4	5	5	5	6	5	5	6	5	3	4	4	5	5	3	5	5	5	5	5	5	5	5	5	5	4	4	5	4	4	4	4	4	4	4	4	4	3	4	4	4	4	3	3	3	3	4	4
5	3	4	3	3	3	5	5	4	4	5	2	4	4	4	5	3	4	4	4	3	4	4	4	4	4	4	3	5	4	3	4	5	6	4	4	3	3	4	4	4	3	4	4	3	3	4	4	3	4
4	4	5	5	6	5	6	6	6	6	6	5	4	4	6	6	5	4	4	5	5	5	6	5	5	4	5	2	5	5	3	5	6	6	5	5	5	5	5	5	4	5	4	5	4	4	6	5	5	6
4	4	5	4	5	4	6	5	4	5	5	3	5	4	4	6	1	5	4	5	5	5	5	4	5	4	4	5	5	6	3	5	2	4	4	4	3	4	4	4	4	4	4	4	4	4	4	4	4	5
5	6	3	4	5	4	6	5	5	5	5	3	4	5	4	5	6	5	2	3	5	6	3	4	3	4	6	4	5	6	4	5	5	5	4	3	3	3	4	5	3	4	5	5	4	3	4	4	3	6
5	4	5	4	4	4	5	4	2	3	4	5	4	5	4	5	3	6	5	5	6	4	5	5	5	6	4	4	6	6	5	5	4	4	4	4	4	4	4	4	4	4	5	5	4	4	4	4	4	4
3	2	2	2	2	3	3	4	3	3	3	3	4	5	3	5	3	4	3	5	4	5	4	3	4	3	4	3	4	5	5	4	1	3	3	4	3	3	3	2	3	3	4	3	4	4	4	4	4	4
4	5	4	6	5	5	6	6	5	6	5	5	4	6	4	5	4	6	3	6	6	4	5	5	5	5	5	6	5	6	6	6	5	4	5	5	4	4	5	4	6	4	4	2	4	4	5	5	5	6
5	5	3	4	4	4	5	4	4	4	4	2	2	5	2	4	2	6	3	3	3	5	4	4	3	4	5	6	6	5	5	5	2	6	6	3	3	3	5	3	3	3	3	3	3	3	4	5	3	5
4	4	1	4	3	4	3	3	4	4	4	6	3	4	4	5	5	5	2	6	5	6	6	5	6	6	6	4	6	6	5	6	5	6	5	6	5	4	4	5	5	5	5	5	5	5	5	5	5	5
4	5	4	4	4	5	6	5	5	5	5	4	4	5	4	6	4	5	3	3	5	5	5	4	5	4	4	3	4	5	4	5	5	4	5	5	4	4	4	4	5	4	4	4	4	4	4	4	5	5
3	4	3	2	4	3	6	5	5	3	4	5	3	4	5	6	6	4	4	5	4	6	4	5	5	5	5	6	4	5	3	4	5	5	4	4	4	3	4	4	5	5	4	4	4	3	4	5	4	4
5	3	4	2	3	2	6	5	5	5	5	5	3	6	4	4	5	6	5	6	5	5	6	5	4	5	5	5	5	6	5	5	5	4	5	4	4	4	5	4	5	4	4	4	4	4	5	5	5	5
3	5	2	4	3	4	5	5	5	5	4	4	3	4	5	5	5	4	4	4	4	5	5	5	5	2	4	4	4	3	3	4	4	3	3	4	4	3	3	3	4	3	3	4	3	3	4	3	4	4
4	5	4	4	4	4	5	4	5	4	5	4	3	5	4	4	4	6	4	6	5	5	5	4	4	6	4	4	5	5	5	4	4	4	4	4	4	3	4	4	3	4	4	4	5	4	4	5	4	5
5	5	5	5	5	5	6	6	5	6	5	5	6	6	1	6	2	5	5	6	6	5	5	5	5	5	5	6	5	5	5	5	5	5	5	5	5	4	5	5	5	5	5	5	5	5	5	5	5	5
4	4	5	5	5	4	6	6	5	6	4	5	4	5	5	6	4	6	2	6	6	4	5	3	5	4	2	5	6	5	3	5	4	2	3	4	3	3	4	4	5	4	5	4	4	4	4	5	5	5
5	5	5	5	5	5	6	5	6	6	5	5	5	5	6	5	2	4	2	5	5	4	5	5	4	4	5	4	5	5	5	5	5	4	4	4	5	4	5	5	5	4	5	5	4	4	5	5	5	5
5	6	4	5	4	5	5	5	4	4	4	3	3	5	5	5	3	5	3	5	4	4	5	5	4	5	4	4	5	5	5	5	4	4	4	4	4	3	4	3	4	4	3	4	3	4	3	4	4	5
3	5	4	5	4	6	6	6	5	5	5	5	4	5	5	5	3	5	3	6	5	5	4	5	6	3	3	4	5	4	5	4	4	6	3	4	5	3	5	4	5	2	4	4	3	3	4	4	5	5
5	5	3	5	4	4	5	5	5	4	5	4	5	5	5	6	2	5	4	6	6	5	5	5	6	4	4	4	6	5	3	5	6	6	5	5	5	4	4	4	4	3	5	4	4	4	4	5	4	6
4	4	3	5	4	4	5	4	4	4	4	3	3	4	3	4	4	5	4	5	5	4	5	5	4	5	5	5	4	4	4	4	5	5	4	4	4	3	3	3	4	4	4	4	4	4	3	4	4	4
4	5	3	4	4	4	5	5	5	5	4	3	2	4	4	4	6	6	2	5	5	5	5	2	3	1	3	5	2	5	5	5	5	2	3	4	3	4	5	4	5	4	4	3	4	3	4	4	5	5
6	6	5	5	5	6	6	5	5	5	4	2	5	5	4	6	3	5	5	4	4	5	5	5	5	5	5	4	5	5	5	5	5	5	4	5	4	3	5	5	5	4	4	4	3	2	5	5	5	5
2	5	2	4	2	4	5	5	5	5	5	4	4	4	5	5	5	5	4	5	4	4	4	5	5	3	4	5	4	4	5	4	4	5	3	4	4	5	4	4	4	4	5	4	4	4	5	3	4	5
5	4	5	4	4	4	5	4	3	5	4	3	5	5	4	4	2	5	4	6	3	4	5	4	5	4	2	3	5	6	3	4	4	3	4	4	4	4	4	4	4	3	4	4	4	3	4	4	4	4
5	3	3	2	3	4	4	4	3	5	5	4	4	4	4	3	5	4	4	4	4	4	4	4	4	4	4	5	5	5	4	5	5	4	4	5	5	4	4	4	4	4	5	4	4	5	5	5	5	5
4	5	5	5	4	5	5	4	5	5	4	4	3	5	4	5	3	5	4	4	4	4	5	4	4	4	3	4	4	4	4	5	4	3	3	4	3	3	4	4	4	4	4	4	4	5	5	4	5	5
4	5	4	4	5	5	5	4	5	4	4	4	4	5	5	3	3	4	4	3	5	4	4	5	5	5	5	5	5	5	5	4	4	5	4	4	4	4	5	5	5	5	5	5	4	5	4	5	4	4
5	5	4	5	5	5	6	5	5	5	5	5	4	6	5	5	2	4	4	6	5	6	5	5	5	5	5	5	5	5	4	5	5	5	4	5	5	4	4	4	5	5	4	4	4	4	4	5	4	5
5	5	4	4	4	4	6	5	6	5	5	5	4	5	5	5	3	5	2	5	5	5	5	5	5	5	5	5	5	4	5	5	5	5	5	4	5	5	5	4	5	5	5	5	5	5	4	5	5	5
5	5	5	6	5	5	6	6	6	5	5	5	3	5	5	5	5	5	3	5	5	5	5	5	5	5	5	5	5	5	5	5	5	3	5	5	5	4	5	5	5	5	5	4	5	4	5	5	5	5
5	5	5	5	5	5	5	5	6	5	5	4	5	6	5	5	1	6	5	6	6	5	6	5	5	3	5	3	5	5	5	5	5	6	5	5	5	5	5	5	5	4	5	4	4	5	5	5	5	5
5	6	5	6	6	6	6	6	5	6	6	4	4	5	4	5	3	5	4	5	5	5	5	5	5	5	5	5	5	5	5	5	5	5	4	4	4	4	5	4	4	4	4	4	4	4	4	4	4	5
5	1	2	5	2	6	6	2	6	6	4	5	1	6	5	6	1	5	2	5	5	5	6	6	5	3	3	5	6	2	6	5	5	6	4	5	4	2	5	2	5	5	2	2	2	2	2	2	6	5
4	5	4	4	4	5	4	4	6	4	3	3	2	5	2	4	4	6	2	6	3	4	5	5	6	5	4	5	4	4	5	5	4	6	5	4	4	3	4	4	4	3	4	5	3	4	4	4	4	5
6	4	5	5	6	5	6	5	4	6	3	4	3	6	5	5	3	2	5	5	5	6	5	6	4	4	4	4	6	6	6	5	5	4	6	5	5	5	5	5	5	5	5	5	5	5	5	5	5	6
3	3	3	5	3	3	5	5	3	5	4	3	5	4	4	5	5	5	5	5	4	5	5	5	5	5	5	5	5	5	4	5	5	5	5	5	4	5	5	4	4	4	5	3	5	5	5	4	4	4
4	5	3	6	4	5	5	5	5	5	5	3	3	5	4	5	2	4	3	4	4	4	5	4	5	3	3	3	4	4	5	5	4	5	4	5	5	4	4	4	5	5	4	4	5	4	5	4	5	5
5	4	4	4	4	4	5	5	4	5	5	3	3	4	4	5	3	2	5	5	4	4	4	4	4	4	5	5	5	6	5	5	4	4	4	4	3	4	3	3	4	4	4	4	3	4	4	4	4	5
4	5	5	5	5	5	6	6	5	2	6	5	3	5	6	6	5	5	5	2	5	5	5	5	4	5	5	5	5	5	5	5	5	5	5	5	4	4	4	4	5	5	5	5	6	6	6	6	6	6
4	5	4	4	4	5	5	5	5	5	5	2	3	4	3	5	4	4	4	3	5	5	5	4	5	5	4	4	5	5	5	5	4	5	4	4	4	4	4	3	3	3	4	4	4	3	4	4	3	4
3	3	3	4	3	4	5	5	5	4	5	3	2	3	3	4	2	4	2	5	5	4	4	5	5	5	5	4	5	3	5	4	4	6	4	4	4	3	3	4	4	4	3	4	3	3	4	3	4	4
5	5	4	5	5	5	6	6	4	6	5	4	4	5	6	6	5	6	5	6	5	5	5	6	5	4	5	4	6	6	5	5	4	4	3	5	5	4	5	5	4	5	4	4	5	4	5	5	5	5
2	2	2	2	2	2	4	3	5	3	3	4	3	4	3	4	4	2	2	3	3	4	4	4	4	4	4	4	5	5	5	4	4	5	4	3	2	4	4	3	5	3	4	4	4	3	3	4	4	3
5	5	4	4	4	5	4	4	4	4	4	4	3	4	3	5	5	3	4	3	4	5	5	4	4	4	4	4	4	5	5	4	4	4	3	4	4	4	5	4	4	4	4	4	4	4	4	4	4	5
5	6	4	6	6	6	6	6	6	6	6	6	5	6	6	6	3	5	4	6	6	5	6	5	5	6	6	6	5	6	4	5	6	5	4	5	5	5	6	6	5	5	6	5	5	4	5	5	4	6
5	4	5	5	5	5	6	5	4	5	5	3	1	5	5	4	5	5	5	2	5	4	4	5	2	5	4	3	5	5	5	5	4	5	5	5	4	4	4	5	5	5	4	5	5	5	5	5	5	5
5	6	5	5	5	5	5	5	3	5	4	5	5	2	5	5	5	3	4	4	5	5	5	5	6	5	5	4	5	5	4	5	5	5	5	5	5	5	5	5	5	5	5	5	5	5	5	5	5	6
5	5	5	5	5	6	6	4	5	5	4	4	6	6	4	5	6	6	4	3	4	4	5	5	6	3	4	4	5	5	4	5	4	5	5	5	5	4	5	5	5	4	4	4	4	4	4	4	4	5
5	6	5	6	5	5	6	6	5	5	6	5	5	5	5	4	4	6	3	6	6	5	5	4	4	5	5	3	5	5	5	5	5	4	5	5	5	4	5	4	5	4	4	4	4	5	5	4	4	5
4	4	3	5	4	5	6	4	6	6	4	5	3	6	4	6	2	5	4	6	6	5	5	5	4	3	4	4	6	5	5	5	4	4	5	4	3	4	4	4	4	3	4	3	4	4	4	4	4	6
4	2	4	5	4	5	5	5	6	5	5	5	3	5	4	5	4	4	3	5	5	4	5	4	5	5	5	4	5	5	6	5	5	5	4	5	4	4	5	5	5	5	4	4	4	5	5	5	5	5
5	5	4	5	5	5	6	5	4	6	5	4	5	5	5	6	6	6	4	6	6	5	6	6	4	6	5	5	6	6	5	5	6	2	4	5	3	4	5	5	6	5	5	4	5	4	5	4	6	6
5	3	5	4	5	4	6	5	6	5	5	5	3	6	5	6	4	5	4	2	5	6	5	5	5	5	6	4	5	5	4	5	4	6	4	6	5	2	4	4	6	5	2	5	3	2	2	4	6	5
4	5	3	5	4	4	5	4	4	4	4	5	3	5	4	5	4	5	4	5	5	4	4	4	3	3	2	4	4	4	4	4	5	4	4	4	3	2	2	4	4	3	3	4	4	3	4	3	4	5
5	5	4	5	4	5	6	5	2	5	5	4	4	4	5	6	4	5	5	5	6	5	5	5	5	4	4	3	5	6	5	5	5	3	3	5	4	4	4	4	3	3	4	5	4	3	4	3	3	4
4	5	6	4	3	5	6	5	4	4	4	4	4	4	3	4	3	4	5	5	1	6	5	5	4	4	5	5	4	4	4	5	5	5	4	4	4	4	4	5	5	5	3	4	4	5	5	4	5	4
5	5	5	5	4	5	6	5	5	5	5	5	6	5	5	6	5	5	4	5	5	6	5	6	5	5	5	4	6	4	3	5	5	5	4	4	4	5	5	4	4	5	4	4	4	4	5	4	5	5
3	3	3	3	3	5	5	4	5	4	4	3	4	5	4	6	3	5	4	6	4	6	5	3	5	3	4	3	4	4	4	4	4	3	4	4	4	3	3	3	3	3	3	3	4	4	4	3	3	4
4	4	4	4	4	5	5	2	5	2	1	2	5	5	2	5	2	5	5	3	4	4	4	4	4	4	4	6	5	5	2	5	4	5	2	5	2	4	5	5	5	5	4	5	5	4	5	4	5	5
3	4	3	4	3	4	5	4	4	5	5	5	4	5	4	6	2	5	4	5	5	5	6	4	6	3	5	5	5	6	6	6	6	6	4	5	5	4	4	5	5	5	5	5	5	5	5	4	5	5
5	5	5	5	5	5	6	6	5	5	5	4	4	6	5	5	3	5	6	5	5	5	5	5	6	5	5	5	6	5	5	5	5	6	5	4	5	4	5	5	5	4	5	4	5	5	5	5	5	6
4	4	3	4	5	5	5	4	4	4	3	3	4	4	4	5	3	4	4	3	4	5	5	5	4	2	4	4	5	5	4	4	4	3	3	5	3	3	4	4	4	4	4	4	4	4	4	4	4	4
4	5	5	5	4	5	5	4	4	4	4	4	3	5	4	5	5	5	4	5	5	5	5	5	5	6	5	5	5	5	5	5	4	4	4	4	4	4	4	4	3	4	4	5	4	4	4	4	4	4
6	6	6	6	6	6	6	6	6	6	6	6	6	5	6	6	1	6	5	1	6	6	6	6	6	6	6	6	6	6	6	6	6	6	6	6	6	5	5	5	6	5	5	5	6	5	6	6	6	6
4	5	5	4	4	5	6	6	5	5	4	5	3	5	5	5	4	4	5	5	4	5	5	5	4	5	5	5	5	5	5	5	5	5	5	5	5	5	5	5	5	4	5	4	5	4	5	4	5	5
6	6	6	6	6	6	5	5	4	6	5	4	3	6	5	5	6	6	3	6	6	6	6	4	6	4	5	5	5	6	4	6	5	6	5	6	5	4	5	4	5	6	5	6	5	6	5	6	5	5
5	4	5	4	5	5	4	4	4	4	4	4	4	5	4	5	3	4	4	5	5	5	4	4	4	4	4	4	4	4	4	4	4	5	4	4	4	4	4	4	4	3	4	4	4	4	4	4	4	4
3	4	5	3	4	4	5	5	4	4	4	4	5	6	6	5	5	4	3	4	4	6	5	4	5	3	4	4	5	4	5	4	5	5	4	5	5	4	4	4	4	4	4	5	4	4	4	4	4	5
4	3	3	4	3	5	5	4	6	3	3	2	4	4	2	4	4	4	4	3	4	5	5	5	4	4	3	3	4	5	6	4	4	4	5	4	3	3	3	3	3	3	3	4	5	5	4	6	4	6
4	5	4	5	5	5	6	6	6	6	5	4	5	5	4	5	2	5	4	6	6	4	5	5	5	4	5	4	5	5	4	5	5	3	4	5	5	4	4	5	5	4	4	4	5	4	5	5	5	5
5	5	5	5	5	5	5	5	4	5	4	5	4	4	4	5	4	4	4	5	4	5	5	5	5	5	5	5	5	5	5	5	5	5	5	5	4	4	5	5	5	5	4	5	4	4	5	4	5	5
4	4	6	3	4	3	5	4	5	4	4	2	3	5	3	5	2	4	5	5	4	3	5	4	5	3	4	5	4	5	4	4	2	4	3	2	2	1	3	3	2	1	1	1	2	3	4	5	3	4
5	4	5	5	4	6	6	6	5	6	5	3	4	5	6	6	4	4	4	4	4	5	5	5	5	5	5	4	5	6	5	5	5	4	4	4	5	4	4	5	5	5	4	5	5	5	5	5	5	5
4	3	3	3	3	3	5	4	4	4	3	3	2	4	4	5	4	4	4	4	3	4	4	4	4	4	3	2	4	4	4	4	4	4	4	3	4	3	3	3	3	2	3	3	3	3	3	4	4	4
4	5	4	5	4	5	5	5	3	5	4	5	4	3	5	5	4	4	4	2	5	5	5	5	5	5	4	3	4	4	5	5	5	6	5	5	5	4	5	5	5	4	5	5	4	4	5	4	5	5
5	4	5	3	4	5	6	4	4	5	3	4	3	4	4	5	6	5	4	5	5	6	5	4	5	4	4	4	5	5	5	4	5	5	5	4	4	3	4	3	4	4	4	5	3	4	2	3	4	3
6	6	6	6	6	6	6	6	6	6	6	6	5	2	6	6	4	1	6	6	6	6	6	6	6	6	6	4	6	6	6	6	6	6	6	6	6	6	6	6	6	6	6	5	6	6	6	6	6	6
5	4	4	4	4	5	5	4	5	4	4	2	3	4	3	5	2	6	4	2	5	5	5	4	5	3	4	3	5	5	5	5	4	4	3	3	4	3	5	3	5	4	4	3	3	4	4	4	4	4
5	5	5	4	3	2	6	5	4	5	4	2	3	4	5	5	6	4	5	2	5	6	5	5	3	6	5	2	6	6	5	5	5	6	5	5	2	5	5	5	4	4	4	5	4	4	5	6	6	6
[truncated: 26 more columns]
