# Supplementary material for: Measuring Psychological Capital: Construction and Validation of the Compound PsyCap Scale (CPC-12)
Source: PLoS One. 2016 Apr 1;11(4):e0152892. doi: 10.1371/journal.pone.0152892 (PMC4817957; doi:10.1371/journal.pone.0152892)
Supplement: S2 Dataset — (CSV) [file pone.0152892.s003.csv]

cpc1	cpc2	cpc3	cpc4	cpc5	cpc6	cpc7	cpc8	cpc9	cpc10	cpc11	cpc12	cpc13	cpc14	pa1	na1	pa2	pa3	na2	pa4	na3	na4	na5	pa5	pa6	na6	pa7	na7	pa8	na8	pa9	pa10	na9	na10	az1	az2	az_pos	az_neg	az_neu	lezu1	lezu2	lezu3	lezu4	lezu5	sozu1	sozu2	sozu3	sozu4	sozu5	sozu6
5	5	5	6	5	5	5	5	6	5	5	5	5	5	4	4	4	4	1	4	1	1	1	4	4	1	3	1	4	1	5	4	1	1	2	5	25	50	25	4	5	5	3	5	5	5	5	5	5	5
3	4	3	3	3	3	4	4	3	3	3	3	3	3	2	3	3	3	3	2	1	1	1	1	4	3	4	2	3	3	2	3	3	2	2	2	0	50%	50%	4	4	4	5	2	4	4	5	4	4	4
4	4	4	5	5	3	4	4	2	3	4	4	4	3	4	2	5	4	1	3	2	1	1	4	3	3	4	2	3	2	3	3	3	2	1	5	85	5	10	4	4	4	5	3	4	5	4	5	5	5
4	3	4	5	4	4	4	5	5	4	5	5	5	5	3	2	4	3	2	3	1	3	2	2	3	2	3	1	3	2	4	4	2	2	2	3	0	0	100	3	4	3	4	1	3	2	4	4	4	1
5	4	5	5	4	6	5	5	3	3	5	5	5	4	4	1	3	2	3	4	1	1	2	1	3	2	3	1	3	1	5	3	1	1	2	3	30	20	50	4	4	4	3	4	5	5	5	5	5	5
6	6	6	6	6	6	4	6	4	4	3	5	6	6	4	2	4	4	2	4	1	2	1	4	3	2	4	1	4	1	5	4	2	2	1	5	80	5	15	4	5	5	4	5	5	5	5	5	5	5
5	4	5	6	6	6	3	6	6	6	6	6	5	6	1	1	4	3	1	3	1	1	1	1	2	3	3	1	4	1	5	5	1	1	1	4	75	10	15	4	4	5	3	4	3	5	5	5	5	5
4	2	4	6	5	5	5	4	4	4	4	4	4	4	4	2	4	4	2	4	2	1	1	2	3	1	4	5	3	2	4	5	2	1	1	4	70	10	20	3	4	4	3	2	4	5	3	4	3	4
6	4	4	5	6	6	5	6	6	5	6	5	6	6	5	1	5	4	2	5	2	1	2	5	5	5	1	5	2	5	5	5	1	1	1	5	95	1	4	4	4	5	4	2	5	5	5	5	5	5
4	5	5	6	5	6	4	4	4	4	3	4	4	3	3	2	4	4	1	3	1	1	2	2	3	2	4	1	3	2	5	3	2	2	2	2	30	30	40	5	5	4	4	4	4	5	4	4	4	5
4	4	4	5	5	5	5	5	5	4	4	4	3	4	2	3	3	3	4	2	1	1	2	3	3	4	3	1	3	1	4	3	1	1	1	4	50	20	30	3	4	4	2	4	4	4	4	4	4	4
3	3	4	4	4	4	4	4	3	2	3	4	2	4	3	2	3	3	1	1	1	1	1	1	2	2	2	1	3	2	4	4	3	3	1	4	55	40	5	3	3	4	4	2	5	5	5	4	5	5
5	5	6	6	4	5	5	5	6	4	5	4	4	5	4	3	4	4	1	3	1	3	1	3	4	1	5	1	4	2	4	4	2	1	1	1	85	5	10	4	4	5	4	3	4	5	5	5	5	5
6	3	5	6	6	6	6	5	5	5	5	5	5	5	3	2	3	4	1	2	1	1	1	4	3	1	3	1	1	4	5	4	3	1	1	5	95	5%	0	5	4	5	3	2	5	5	5	5	5	5
6	1	4	4	3	5	3	5	5	3	4	3	5	4	2	4	1	2	1	2	5	1	1	3	3	2	2	4	3	4	2	3	4	5	1	3	5	35	60	1	4	2	2	2	3	5	4	4	5	5
2	4	3	4	4	4	5	4	2	4	4	3	2	3	5	2	4	3	1	2	2	1	2	3	1	1	2	1	3	2	4	4	2	1	1	4	30	30	40	3	4	4	2	3	4	5	4	5	4	5
5	4	4	5	5	5	6	5	5	5	4	4	5	5	3	3	4	4	3	3	2	1	1	3	3	2	4	1	3	1	4	4	4	1	1	4	40	20	40	3	3	4	3	4	4	5	5	5	5	5
5	5	4	4	4	4	5	5	5	4	4	4	4	3	3	2	3	1	2	2	1	1	2	2	1	3	1	1	3	1	3	3	1	1	1	5	45	20	35	3	2	4	4	2	4	4	4	4	4	4
2	4	4	4	4	5	6	4	2	1	1	2	1	4	4	1	3	4	4	4	2	1	1	4	1	2	4	2	5	2	4	5	3	1	2	2	30	45	25	4	4	4	2	2	4	4	2	1	2	5
5	5	5	6	6	5	6	6	5	4	5	5	6	4	5	2	5	5	1	4	2	1	1	5	3	2	4	1	3	2	4	4	1	1	1	5	95	4	1	4	4	5	4	2	5	5	5	5	5	5
4	4	4	6	6	6	4	5	6	4	6	6	5	4	3	1	4	3	2	4	1	1	1	3	3	3	4	1	4	1	5	4	2	2	1	2	70	20	10	4	5	5	4	5	5	5	5	5	4	5
5	4	4	6	5	5	4	5	5	4	4	5	5	4	4	2	5	3	2	3	1	2	1	3	3	2	3	1	4	3	4	4	1	1	1	4	70	10	20	4	4	4	5	4	4	5	5	5	5	5
4	3	3	3	3	4	4	3	4	3	2	3	1	3	2	4	2	1	2	1	1	3	1	1	1	2	1	1	3	4	3	3	2	4	1	3	15	10	75	2	2	2	2	2	4	4	4	4	4	4
3	4	4	5	5	5	5	4	5	4	4	4	4	4	4	2	3	3	1	2	1	1	1	2	2	2	1	1	4	2	2	2	1	1	1	2	30	40	30	4	4	4	4	3	5	5	5	5	5	5
2	3	4	4	3	3	2	4	5	4	4	2	5	3	2	1	3	4	1	2	1	1	4	2	4	1	3	1	1	2	4	3	2	4	1	4	60	10	30	2	2	3	3	2	5	5	4	5	3	5
5	5	5	6	1	6	5	5	5	4	4	4	2	4	3	2	4	3	3	4	2	1	1	4	4	1	4	1	3	1	4	5	1	1	1	4	85	10	5	3	5	3	4	3	4	4	4	3	4	4
6	4	4	6	5	5	4	6	5	5	4	4	3	5	4	2	4	3	1	2	1	1	1	3	3	2	4	1	3	2	3	4	1	1	1	5	95	5	0	4	4	5	3	2	4	5	4	4	4	4
5	3	4	4	4	4	3	5	5	4	4	4	3	4	4	4	4	3	2	2	2	1	1	5	4	2	4	2	4	4	4	4	4	2	2	4	45	25	30	1	1	3	2	2	4	4	5	5	5	5
5	6	6	6	5	6	5	4	6	5	5	5	5	5	4	2	4	5	2	4	1	3	2	4	4	2	4	2	5	1	5	4	1	1	1	3	30	30	40	3	4	5	4	3	2	5	4	4	4	4
5	5	5	5	4	5	5	5	4	4	4	4	5	5	4	1	4	3	2	3	1	1	1	3	2	3	3	2	3	2	3	3	2	1	1	4	80	20	0	4	4	4	4	4	5	5	5	5	5	5
5	5	5	5	5	4	5	5	3	3	5	5	4	4	4	3	4	3	3	4	1	2	1	4	3	1	4	2	4	2	4	4	1	2	1	5	80	10	10	4	4	4	5	4	1	1	5	5	1	1
1	5	2	6	5	2	5	4	6	3	6	5	5	3	4	2	3	3	3	4	1	1	5	3	1	4	3	3	3	3	3	3	4	3	1	5	33	33	34	5	4	4	5	5	4	5	5	4	5	5
3	5	5	6	6	6	3	5	6	3	5	4	3	4	5	2	5	3	3	2	1	1	1	3	2	1	4	1	2	4	4	3	5	5	1	2	40	30	30	2	5	5	3	4	4	4	5	5	5	5
5	5	4	6	5	5	4	5	5	4	4	4	4	4	4	2	4	4	1	3	1	2	1	3	3	1	5	1	5	2	4	4	2	1	1	5	90	2	8	5	5	5	5	5	4	4	4	5	5	4
5	5	5	5	5	5	5	5	6	4	4	5	5	5	3	4	3	1	3	2	2	1	2	1	2	3	2	1	3	3	5	3	2	2	2	2	40	50	10	4	4	4	4	3	3	4	5	5	5	5
2	3	3	3	3	4	5	4	4	3	4	4	4	4	3	4	3	2	4	2	3	3	3	3	3	2	2	2	3	2	3	3	4	3	2	2	30	30	40	3	2	2	4	4	2	3	4	4	3	2
5	4	4	6	5	6	5	5	5	4	4	4	4	4	4	3	3	3	1	2	1	1	1	3	2	1	3	1	3	2	3	3	1	2	1	1	70	10	20	3	3	5	4	4	5	5	5	5	5	5
5	4	4	5	4	4	4	4	5	3	4	4	3	3	4	1	4	3	2	3	1	1	1	3	3	2	4	1	3	2	3	4	1	1	1	3	40	20	40	4	4	4	3	3	4	4	3	4	4	4
5	4	5	5	4	4	5	6	5	4	5	5	5	4	4	2	4	3	2	2	1	1	1	2	1	1	1	1	3	1	3	3	1	1	1	5	80	5	15	4	4	4	4	4	4	4	4	4	4	4
5	4	4	5	5	5	5	5	5	4	5	5	5	5	3	2	4	4	2	4	1	1	1	3	3	1	3	1	3	2	3	4	2	2	1	2	60	20	20	4	4	4	4	4	4	4	4	4	4	4
4	4	5	6	5	4	5	5	5	2	2	2	1	2	4	1	4	3	3	3	1	3	1	4	3	2	3	1	3	2	4	4	2	2	2	2	50	50%	0	3	5	5	4	5	4	5	5	5	5	5
6	5	6	6	5	6	4	5	5	4	4	4	5	4	5	2	4	3	1	4	1	1	2	4	2	2	3	1	4	3	4	4	2	2	1	1	40	40	20	5	4	5	5	2	4	5	4	5	5	5
3	5	5	6	5	5	4	4	4	4	4	4	2	3	4	2	4	5	3	3	2	2	2	3	5	5	5	1	1	5	5	5	3	2	1	4	80	15	5	4	4	5	4	3	4	5	5	5	5	5
2	4	4	5	5	5	4	4	6	3	4	4	4	3	3	2	5	4	2	3	2	2	1	3	3	1	4	2	3	4	3	3	4	2	2	2	30	60	10	4	3	4	3	2	4	4	4	5	4	5
4	5	2	6	6	4	4	5	6	4	5	5	5	5	5	2	5	3	4	4	1	1	1	5	4	4	3	1	3	3	4	4	2	1	1	2	50	20	30	3	3	4	4	2	4	5	5	3	5	5
3	4	4	5	5	5	5	5	4	3	4	2	3	3	4	2	4	2	2	3	1	1	1	3	4	2	3	1	4	3	4	4	2	2	1	4	50	15	35	4	5	4	3	2	4	4	5	4	4	3
3	4	5	5	5	4	5	4	4	3	4	3	4	4	4	2	4	3	2	2	1	1	1	2	3	2	3	1	3	2	3	3	3	2	2	2	40	50	10	4	4	4	3	3	4	4	4	3	3	3
5	5	5	6	5	5	5	5	6	3	4	5	4	5	3	2	5	3	2	4	1	1	1	3	3	2	4	1	3	2	4	4	1	2	1	4	70	10	20	4	4	4	3	4	4	5	5	5	5	5
5	6	5	6	5	6	6	6	5	5	5	6	6	5	3	2	4	3	2	4	1	1	1	4	4	2	3	1	3	1	5	4	1	1	1	2	90	10	0	5	5	5	4	4	4	5	5	5	5	5
3	3	3	2	3	3	5	4	4	4	4	3	3	3	3	4	2	2	3	1	4	4	2	1	1	3	1	1	1	3	2	3	4	3	2	4	30	60	10	2	4	2	3	2	4	5	4	4	4	4
5	4	4	6	6	6	4	5	4	3	4	5	4	3	2	2	4	2	2	3	1	2	1	2	3	3	3	1	2	2	3	3	1	1	2	3	15	25%	60%	3	3	4	2	3	3	4	4	4	4	2
4	5	5	5	5	5	5	5	4	4	5	4	5	5	4	3	3	3	2	3	2	1	1	3	2	1	3	1	3	3	4	4	1	2	1	4	75	10	15	2	2	3	3	2	2	4	4	3	4	3
4	5	5	5	4	4	3	5	5	3	5	5	4	4	4	4	4	3	2	4	1	2	1	3	4	2	3	1	5	3	5	5	1	1	1	3	60	20	20	4	4	4	5	5	3	5	5	5	4	4
6	6	5	5	5	4	4	5	6	5	5	5	5	6	4	3	4	4	2	5	1	1	2	4	4	2	5	1	4	3	5	5	1	1	1	5	95	3	2	5	4	4	4	4	5	5	3	3	3	4
4	4	4	6	5	5	4	4	3	4	4	4	4	4	3	2	4	3	2	3	1	1	2	3	3	2	3	1	3	1	3	3	2	1	1	5	70	10	20	4	5	4	4	3	4	2	4	5	4	5
5	6	5	6	6	5	4	5	5	4	4	4	3	4	4	1	3	4	2	3	1	1	2	4	4	2	5	2	4	2	4	3	2	1	1	5	70	20	10	4	5	5	4	4	4	5	5	5	5	5
6	6	6	6	6	4	2	5	4	4	5	5	5	5	5	2	5	4	2	5	3	1	1	4	4	2	3	2	4	4	4	5	2	2	1	5	80	20	0	4	4	4	4	4	5	5	4	4	4	5
6	5	5	5	4	5	4	6	6	4	4	6	4	4	3	2	4	4	1	3	1	1	1	3	3	1	4	1	3	2	5	5	2	1	1	5	70	10	20	5	4	5	4	5	2	5	5	5	5	5
4	5	5	6	5	5	3	5	3	4	4	4	5	4	2	2	4	4	2	4	1	1	2	3	3	3	4	1	3	1	4	4	2	1	1	5	50	15	35	4	3	4	3	2	4	5	5	5	5	5
5	5	6	6	6	6	5	5	5	4	6	5	5	5	4	1	5	4	1	3	1	1	1	4	3	1	4	1	4	1	4	4	1	1	1	5	90	2	8	4	4	5	4	4	5	4	5	4	5	5
4	4	3	4	4	4	4	5	5	5	4	4	4	4	4	2	4	3	1	3	1	1	3	3	3	2	3	1	3	2	4	3	1	1	1	5	70	10	20	4	5	3	3	4	4	4	4	4	4	4
2	4	5	4	4	2	4	4	5	2	4	3	2	4	3	2	3	1	2	1	2	1	1	2	2	2	1	1	3	3	3	2	3	2	2	4	45	35	20	1	4	4	2	4	3	2	4	3	4	2
5	5	5	6	5	4	4	5	2	4	4	4	5	4	3	2	5	3	2	3	2	2	1	4	3	3	3	2	3	4	4	3	4	4	1	4	70	20	10	4	3	3	2	5	5	5	4	4	4	5
5	4	5	6	5	6	3	5	4	3	4	4	5	4	3	1	3	5	2	4	1	1	1	3	2	2	4	1	4	3	3	3	4	1	1	5	90	0	10	5	4	5	3	5	4	5	5	5	4	5
4	4	5	6	5	5	5	5	5	5	5	5	5	5	4	1	4	4	2	4	1	1	1	4	4	2	4	1	4	2	5	4	2	1	1	5	80	5	15	4	4	4	4	5	5	5	5	5	5	5
5	4	5	6	6	6	5	5	5	5	5	5	5	5	4	2	4	4	2	3	1	1	4	4	1	1	4	5	1	4	4	1	1	2	1	5	60	20	20	4	4	5	4	4	4	4	4	5	5	5
4	4	5	6	6	5	4	4	3	3	4	3	3	3	4	5	5	4	3	3	2	1	1	5	5	2	5	2	3	3	2	4	4	2	1	4	70	10	20	3	4	3	2	2	4	4	5	5	5	4
4	4	5	6	6	5	3	5	4	5	5	6	5	5	3	2	2	3	2	3	2	1	1	2	3	1	2	1	3	1	3	4	2	2	1	4	35	20	45	4	3	4	4	4	5	5	4	5	5	4
4	6	5	5	5	6	5	5	5	4	5	5	4	5	3	3	3	3	2	3	1	1	1	3	3	3	3	1	3	2	3	3	1	1	1	5	70	10	20	4	4	4	5	4	4	4	4	4	4	4
5	4	4	6	5	5	5	4	4	4	4	5	5	4	3	1	3	3	1	3	1	1	1	3	2	2	3	1	4	2	4	4	1	2	1	4	70	20	10	3	4	4	2	3	4	5	4	5	4	5
5	4	5	6	3	5	4	5	5	4	5	4	5	5	5	2	5	3	1	4	1	1	1	3	4	2	4	1	4	2	4	5	1	2	2	4	40	30	30	4	4	5	4	2	4	5	4	5	5	5
4	4	3	4	3	4	5	5	5	4	3	3	4	2	3	3	3	2	1	3	1	1	2	2	3	2	1	1	2	1	2	2	1	1	1	5	33	33	33	2	3	4	4	3	4	5	5	5	5	5
6	6	6	6	6	6	5	6	6	6	3	5	5	6	5	1	5	5	2	5	1	1	1	4	4	1	5	1	5	1	5	5	1	1	1	5	95	5	0	5	5	5	5	5	4	5	5	5	5	5
5	5	3	5	3	3	4	5	5	3	5	4	3	3	3	1	4	3	2	3	1	2	1	4	3	2	4	2	4	3	4	4	2	1	1	5	75	10	15	3	4	4	4	3	4	5	5	5	5	5
6	5	5	6	6	6	4	5	4	3	5	4	4	4	4	1	5	4	1	4	1	1	1	3	3	2	4	1	4	3	5	5	1	1	1	1	70	10	20	4	5	5	4	5	4	5	5	5	4	5
4	3	4	4	4	5	5	5	5	3	4	5	5	5	1	2	3	2	3	1	2	1	1	2	2	1	2	1	1	2	3	2	1	2	1	3	50	30	20	4	4	3	4	2	4	5	5	5	5	5
4	5	5	6	4	5	5	4	5	3	3	4	2	4	3	1	4	5	1	4	1	1	1	3	4	3	3	1	3	1	4	4	2	1	1	2	70	15	15	4	4	4	3	4	4	5	4	5	5	5
5	5	5	6	6	5	5	5	5	4	4	5	5	5	5	1	5	4	2	5	1	1	1	4	4	1	4	1	4	2	5	5	1	1	1	5	70	10	20	4	4	4	4	4	4	5	4	5	5	5
4	5	5	6	6	5	6	6	6	4	5	6	2	4	4	3	4	5	3	4	1	1	1	1	4	1	3	1	2	1	3	3	1	1	2	2	25	65	10	4	3	5	4	2	5	5	5	5	5	5
2	4	3	5	5	5	4	5	5	5	5	5	4	4	4	4	4	4	2	3	1	1	1	2	4	2	4	1	4	2	4	4	2	1	1	4	70	10	20	4	4	4	4	4	5	5	5	5	5	5
5	5	5	5	5	5	5	5	5	5	5	5	4	4	4	1	3	2	2	4	1	1	1	4	4	1	1	1	4	1	4	4	1	1	1	5	80	5	10	4	4	4	4	3	4	5	5	5	5	5
4	4	4	4	3	4	3	3	3	3	4	3	3	4	3	1	3	2	2	4	2	1	2	3	3	2	2	1	3	1	4	4	1	1	1	3	60	20	20	3	4	4	4	4	5	5	5	5	5	5
5	5	5	6	6	6	5	5	3	4	5	6	5	5	4	2	4	3	2	4	1	1	1	4	4	2	4	1	5	1	4	5	1	1	1	4	60	20	20	4	4	4	3	3	4	5	5	5	5	5
4	4	4	6	5	4	4	4	4	4	5	4	4	5	3	4	4	3	4	3	1	2	1	3	3	2	3	1	3	4	4	3	4	3	1	4	50	30%	20%	4	4	4	2	2	4	4	5	5	5	5
4	4	4	6	5	5	4	5	5	4	4	4	4	4	3	1	3	2	1	3	1	1	1	2	2	1	3	2	3	1	3	4	1	1	1	4	90	0	10	4	4	4	2	2	4	5	4	4	4	3
5	4	5	6	5	5	5	5	5	4	4	4	4	5	3	5	4	4	4	4	1	4	3	4	3	3	3	3	3	2	4	4	2	2	2	4	40	40	20	4	4	4	4	4	4	5	5	5	5	5
5	4	4	6	6	5	4	4	3	4	4	4	3	4	3	2	4	4	2	4	2	3	1	3	4	2	3	2	3	3	4	3	3	2	1	5	80	5	15	3	4	4	3	3	4	5	5	5	5	5
5	6	5	5	5	5	3	5	3	3	5	3	2	3	4	2	5	5	2	3	1	1	2	4	4	1	4	1	3	2	4	4	2	1	1	5	50	20	30	4	4	4	4	2	4	4	4	4	2	4
5	4	5	5	3	3	6	5	5	5	5	4	4	4	3	3	3	3	2	3	1	1	1	3	3	2	3	1	4	3	4	3	3	1	1	5	100	0	0	2	4	4	4	5	4	5	4	4	5	2
4	5	4	5	5	5	5	5	5	4	5	5	4	4	3	2	4	3	3	2	1	1	1	4	4	1	4	1	4	2	4	4	1	1	1	5	89	0	11	4	4	4	4	4	5	5	5	5	5	5
5	5	5	6	6	6	6	5	4	4	4	5	5	5	3	1	4	3	2	3	1	1	1	3	4	1	4	1	3	3	3	3	2	2	1	5	70	10	20	5	5	5	5	5	5	5	4	5	5	5
3	3	3	5	5	5	6	5	4	3	5	1	4	4	5	4	5	4	3	2	1	4	1	5	4	5	5	2	5	4	5	3	2	2	2	2	50	25	25	4	4	4	3	2	3	4	4	4	4	2
4	5	5	5	4	3	5	5	5	4	5	4	3	4	3	2	4	3	2	3	1	1	1	3	4	1	3	1	3	3	3	4	2	2	1	2	50	20	30	2	3	4	3	1	3	5	4	5	4	4
6	4	4	5	5	5	4	5	4	3	4	4	3	4	3	2	3	3	1	3	2	2	1	3	3	1	1	1	2	2	3	3	2	2	1	3	60	15	25	3	3	4	4	4	4	3	5	4	5	4
5	5	4	5	5	5	5	5	4	4	4	4	4	4	4	1	4	3	1	4	1	1	1	4	4	1	3	1	3	2	3	4	2	1	1	5	80	5	15	4	4	5	4	4	4	5	5	5	5	5
3	4	4	4	4	5	6	5	4	3	5	4	5	5	3	1	4	3	2	3	1	1	1	3	3	1	3	1	4	2	4	4	1	1	1	4	90	5	5	5	4	4	4	4	5	5	5	5	5	5
5	2	3	6	5	4	2	5	5	2	2	4	5	3	4	2	4	4	3	4	1	1	2	3	5	4	2	1	1	4	4	5	1	1	1	5	80	5	15	4	2	4	3	4	4	5	5	4	5	5
5	5	5	5	5	5	2	5	6	5	5	5	5	4	3	2	5	4	3	5	1	4	1	4	5	2	4	2	5	1	5	4	3	1	1	5	100	0	0	3	3	4	4	5	4	5	5	4	4	3
5	5	5	6	4	5	4	5	3	4	4	5	5	5	4	3	3	4	2	3	2	1	1	3	2	4	3	1	3	2	4	4	1	1	1	4	70	10	20	5	4	5	5	4	5	5	5	5	5	5
3	4	4	5	5	4	4	4	4	4	4	4	3	5	3	1	4	4	2	3	1	1	1	4	3	2	2	1	3	1	3	4	1	1	1	4	80	20%	0%	3	4	4	4	2	4	4	4	4	4	4
4	3	4	4	4	4	3	4	5	4	4	4	4	4	2	4	4	2	3	2	2	2	3	3	3	4	3	2	3	2	3	2	1	2	2	2	20	50	30	4	4	4	4	2	2	4	3	2	2	2
6	5	5	6	5	6	5	6	5	5	5	5	5	6	4	1	4	4	1	4	1	1	1	5	3	1	5	1	4	1	4	4	1	1	1	5	92	8	0	4	4	5	4	5	4	4	5	5	4	5
4	5	5	5	5	6	5	5	4	4	4	4	4	4	3	2	4	3	2	2	1	2	1	3	3	4	2	1	3	4	3	3	3	2	1	4	70	10	20	4	4	5	5	4	5	5	4	5	5	4
5	5	4	6	5	5	5	5	3	2	3	2	4	3	3	2	3	3	2	4	1	1	1	4	4	2	4	1	4	2	4	3	1	2	1	5	70	10	20	3	4	4	4	3	4	5	5	5	5	5
4	5	4	4	4	5	5	5	5	4	4	5	4	2	3	2	4	2	2	3	1	1	2	4	2	1	4	1	3	2	3	4	1	1	1	3	50	30	20	4	4	4	4	3	4	5	5	5	5	5
5	5	5	6	5	5	5	5	4	5	5	5	5	5	4	2	4	3	1	3	1	1	1	3	3	1	3	1	3	2	4	4	1	2	1	5	80	10	10	3	4	4	4	3	4	5	5	4	5	5
5	4	4	5	4	4	5	5	5	5	4	4	5	3	4	3	4	2	3	4	1	1	1	3	3	4	4	1	4	2	4	4	2	1	2	2	40	60	0	4	4	4	4	3	4	4	5	5	5	5
6	4	6	6	6	6	4	6	6	5	5	6	5	5	4	2	4	5	1	4	1	1	1	5	5	1	4	1	3	2	4	4	2	1	1	4	70	10	20	4	4	4	3	2	4	5	5	5	5	5
3	3	4	6	5	4	6	4	5	5	5	4	6	4	3	5	3	3	5	5	2	4	4	3	3	4	3	3	3	3	5	4	4	1	1	1	80	5	15	4	5	4	2	4	4	5	5	5	5	5
4	4	3	3	3	3	3	4	6	4	4	4	3	3	4	3	3	1	2	3	1	1	2	2	3	2	2	1	3	2	2	3	1	2	1	2	65	30	5	2	2	2	1	1	3	4	4	4	4	5
5	5	5	6	6	6	5	5	5	4	5	5	5	5	5	1	4	4	1	4	1	1	1	4	5	1	4	1	5	1	5	5	1	1	1	1	80	20	0	4	4	4	4	5	5	5	5	5	5	5
5	5	4	6	5	4	3	5	3	4	4	5	3	3	4	3	5	3	2	4	1	2	1	4	3	1	4	1	4	2	4	4	1	2	1	4	60	20	20	4	3	4	3	2	4	5	5	5	5	4
5	4	4	4	4	3	5	5	5	3	5	4	3	4	3	1	2	4	1	4	4	1	1	3	1	1	3	2	2	3	4	2	4	1	1	3	60	30	10	4	5	3	4	4	5	5	5	5	5	5
5	5	4	6	5	5	4	5	5	4	5	4	4	5	4	2	5	4	2	4	1	5	1	4	3	2	3	1	3	1	4	4	1	2	1	3	50	20	30	4	5	5	4	4	4	5	4	5	4	5
4	5	5	6	5	5	5	5	5	4	5	5	4	4	4	2	4	5	1	4	2	1	2	3	5	2	4	2	4	2	4	4	1	1	1	5	75	5	20	4	5	4	4	4	4	4	4	5	4	5
5	5	5	5	5	5	5	5	5	5	5	5	5	5	4	4	4	4	3	4	1	1	1	4	4	1	4	1	3	1	5	5	1	1	1	5	80	0	20	5	4	5	5	5	5	5	5	5	5	5
2	2	2	6	6	6	5	5	6	3	4	2	3	2	3	2	3	1	5	1	5	5	3	5	1	5	1	3	3	5	2	3	5	5	2	4	90	10	0	1	3	4	4	4	4	3	2	1	2	5
5	5	3	6	6	5	4	4	5	4	3	3	4	4	4	2	4	4	4	4	2	2	2	4	4	4	3	3	4	4	4	4	2	2	1	2	60	40	0	2	4	4	4	2	4	5	4	4	4	5
5	5	5	6	5	5	4	4	4	4	5	5	3	5	3	1	4	3	1	4	1	1	1	3	3	2	3	1	2	1	4	4	2	1	1	5	85	5	10	4	4	5	4	3	5	5	5	4	5	5
4	5	4	6	5	6	5	6	2	4	5	6	5	5	2	1	4	3	1	2	1	1	1	4	4	1	3	1	3	1	4	4	1	1	1	4	75	0	25	5	5	4	4	5	5	5	2	3	2	4
4	4	4	6	6	5	4	4	4	4	4	3	4	4	4	3	4	5	2	3	1	1	2	3	5	2	5	1	3	2	4	3	2	2	1	4	50	30	20	4	4	5	4	4	4	4	4	5	5	4
4	5	5	6	6	6	6	5	4	3	4	4	4	4	4	2	4	3	2	3	2	1	1	3	3	2	3	1	4	2	3	4	1	1	1	4	70	10%	20%	4	4	5	4	4	5	5	5	5	5	5
4	4	4	6	6	6	4	5	5	3	4	3	4	4	4	3	4	4	2	2	1	1	1	4	4	3	3	1	3	3	3	3	3	1	1	4	20	40	40	3	4	4	4	4	4	5	5	5	5	4
5	5	3	5	4	4	3	5	3	5	4	4	5	5	3	2	2	5	3	2	1	1	1	2	4	5	3	1	3	1	4	4	2	2	2	1	10	90	0	4	5	4	4	4	4	5	5	5	5	5
5	5	4	5	5	5	3	5	4	3	4	4	4	4	4	2	4	3	1	4	1	1	1	4	3	2	4	1	3	1	5	4	1	2	1	4	80	20%	0%	4	4	4	3	4	4	5	4	5	5	4
5	4	5	5	5	5	2	4	2	3	4	4	3	4	4	2	5	4	1	4	2	1	1	5	3	2	4	2	5	3	4	4	2	2	1	2	60	30	10	4	4	4	2	3	4	4	5	5	5	4
6	6	6	6	6	6	6	6	6	6	6	6	6	6	5	5	5	5	5	5	5	5	5	5	5	5	5	5	5	5	5	5	5	5	1	3	30	30	40	2	1	2	1	2	1	1	1	1	1	1
5	5	5	5	5	5	5	5	5	4	4	4	6	4	4	1	4	4	3	3	1	1	1	3	3	2	4	1	3	2	4	4	1	1	1	5	95	0	5	4	2	4	4	4	4	5	5	5	5	5
5	3	5	5	6	6	5	5	5	4	4	5	3	4	4	4	3	3	3	2	3	1	3	3	2	4	3	3	2	2	2	3	5	3	2	2	35	55	10	4	5	4	4	4	4	5	5	5	5	4
5	5	5	6	5	5	5	5	4	4	4	4	4	4	4	2	5	4	2	4	1	1	1	4	4	2	5	1	4	2	4	4	1	1	1	1	80	0	20	4	5	4	2	4	4	5	5	5	5	4
5	5	5	5	5	5	5	5	6	4	5	5	4	4	3	1	4	4	1	4	1	1	1	4	3	1	4	1	4	2	4	4	2	2	1	4	80	10	10	4	4	4	3	3	4	5	5	5	5	5
5	4	4	4	4	5	5	4	4	4	4	5	5	4	4	4	4	3	4	4	2	2	2	4	3	2	3	2	4	2	4	4	2	2	1	4	60	20	20	3	3	4	4	4	3	4	4	4	4	4
4	5	4	6	6	6	4	4	4	3	4	3	2	2	3	1	4	3	1	3	1	1	1	4	2	1	3	1	3	2	3	3	2	1	1	4	70	10	20	4	4	5	4	3	4	5	5	5	5	5
5	4	5	5	4	5	5	5	5	4	5	3	4	4	3	3	4	4	3	4	1	1	2	4	3	4	3	1	3	2	3	4	2	3	2	2	50	40	10	3	4	4	4	3	4	4	4	4	4	4
4	3	3	3	3	3	4	4	3	4	4	4	3	4	3	2	4	3	4	3	2	1	2	4	1	5	4	1	4	4	3	4	2	2	2	3	30	35	35	2	3	3	4	1	3	3	3	4	4	4
5	5	5	2	5	5	3	4	4	4	5	5	5	5	3	4	4	2	2	1	1	1	2	2	2	1	2	1	1	2	2	3	4	1	1	5	70	10	20	5	5	2	5	2	5	5	5	5	5	5
5	5	5	6	6	5	5	5	4	4	4	4	3	4	5	3	3	3	1	4	2	1	1	3	4	2	3	1	5	2	4	4	1	1	1	5	50	10	40	4	4	4	4	1	4	5	4	4	4	5
3	3	4	4	4	4	5	5	5	3	4	4	3	4	3	1	3	4	1	2	1	1	1	3	2	1	4	1	3	1	2	4	1	1	2	4	30	40	30	1	2	4	4	2	2	4	3	4	2	4
4	3	3	6	5	5	4	4	4	4	4	4	4	4	5	1	4	5	2	4	1	1	1	3	5	2	4	1	3	1	3	4	1	1	1	5	80	15	5	4	4	4	4	4	4	5	4	4	4	5
4	6	5	6	6	6	5	5	5	5	4	4	5	4	5	1	4	4	1	4	1	1	1	4	4	2	4	1	4	2	4	4	1	1	1	1	100	0	0	4	4	5	5	5	4	5	5	5	5	5
5	5	5	6	4	4	6	6	6	4	5	5	5	5	4	1	3	3	2	2	1	1	1	4	5	1	2	1	3	1	5	5	1	1	1	3	40	10	50	4	4	5	3	4	5	5	5	5	5	5
4	3	3	4	3	4	3	4	4	1	5	4	4	3	3	5	3	2	1	1	3	1	1	3	1	2	2	5	2	2	3	3	5	4	1	3	40	40	20	4	4	3	5	3	3	4	5	5	5	3
5	4	4	6	5	4	5	5	4	2	3	3	3	3	3	2	4	3	2	2	2	1	1	4	3	4	3	2	3	1	4	4	2	1	1	4	30	10	60	2	4	4	4	4	4	3	5	5	5	5
4	5	4	6	5	5	4	5	6	3	5	5	5	4	4	1	5	4	1	4	1	1	2	3	4	3	4	1	5	1	4	4	1	1	1	5	70	0	30	5	5	5	4	4	4	4	4	4	4	4
4	5	3	5	6	6	4	5	3	3	3	3	3	4	2	4	2	2	1	2	4	1	1	1	2	2	2	3	2	3	2	2	5	2	1	4	60	15	25	5	5	4	2	3	4	5	5	5	5	4
3	3	4	5	4	5	4	4	5	4	4	3	4	3	3	2	4	3	2	3	1	1	1	4	3	3	4	1	2	2	2	4	1	1	1	3	40	40	20	4	4	4	4	4	4	5	5	5	5	5
5	5	5	5	5	5	4	5	5	4	5	5	6	5	3	1	5	3	2	3	1	1	1	3	3	1	4	1	3	1	3	4	1	1	1	5	95	5%	0%	4	5	5	5	5	5	5	5	5	5	5
5	5	5	6	5	5	5	5	4	4	5	2	4	4	4	1	4	3	1	3	1	1	2	2	4	2	3	1	4	1	3	2	1	1	1	5	80	0	20	5	5	5	5	4	4	5	5	5	5	4
5	3	3	4	5	5	4	4	5	2	4	5	3	4	3	4	3	2	4	3	1	1	1	1	2	4	2	1	3	1	2	2	1	1	2	2	10	40	50	3	3	4	4	3	2	4	1	4	3	1
4	5	5	6	5	4	4	5	6	4	5	5	6	4	3	2	3	4	3	5	1	2	2	2	4	1	4	3	3	2	3	4	3	2	1	5	50	15	35	3	4	4	3	4	4	5	5	5	5	5
4	4	3	5	5	5	4	5	5	3	4	3	3	3	3	2	3	3	1	3	1	1	1	2	2	1	2	1	2	1	2	3	1	2	1	4	65	25	10	4	4	4	3	4	4	5	5	5	5	4
3	3	4	5	6	5	5	5	3	3	4	4	4	4	2	2	3	3	1	2	1	1	1	2	5	1	2	2	3	3	3	2	2	2	1	5	50	20	30	4	4	4	4	4	4	4	4	4	4	4
4	4	4	6	5	5	5	5	4	3	5	4	3	4	4	2	4	3	3	2	2	2	2	3	4	3	4	2	3	2	3	4	2	2	1	4	40	30	30	4	3	4	4	5	4	5	5	5	5	5
5	5	4	6	5	6	6	6	4	5	4	5	4	4	4	2	4	3	2	3	1	1	1	3	4	2	3	1	3	2	5	4	2	1	1	5	70	10	20	4	4	4	4	4	4	5	5	5	5	5
3	4	2	5	4	5	5	4	4	4	3	4	3	3	3	2	3	4	2	3	1	2	1	3	3	2	5	1	2	4	3	4	1	2	1	4	60	10	30	4	4	5	4	4	5	5	4	4	4	4
3	4	3	5	5	5	4	3	3	3	4	3	2	4	3	2	2	3	2	2	2	1	2	2	1	3	2	1	2	2	1	2	4	3	1	4	60	30	10	1	2	2	4	2	4	4	2	2	4	2
5	6	6	6	6	4	6	5	5	5	4	5	4	4	4	2	5	3	1	3	1	1	1	4	3	1	4	1	4	1	4	4	1	1	1	5	80	5	15	2	2	5	4	2	4	5	5	5	5	5
6	6	6	5	5	5	5	6	6	5	6	5	6	5	3	1	5	3	3	3	1	1	1	3	3	3	4	1	4	3	5	5	1	1	1	5	85	15	0	1	4	4	2	2	2	1	5	5	4	3
5	4	3	4	4	4	4	4	3	3	4	4	4	4	3	2	3	3	1	3	1	1	2	3	3	2	3	1	3	4	3	3	2	2	2	3	40	55	5	4	4	4	4	4	4	4	4	4	4	4
5	2	4	6	6	6	6	6	5	5	5	5	5	4	3	4	4	4	2	3	3	1	1	3	2	1	3	2	3	2	2	2	1	1	2	4	30	50	20	4	4	5	4	3	5	5	5	5	5	5
4	5	4	5	5	5	5	5	5	4	4	4	4	5	2	2	3	4	2	3	1	1	2	4	4	4	2	2	4	2	3	5	3	2	1	4	50	30	20	4	4	5	5	4	5	5	5	5	5	5
5	5	5	6	6	5	4	6	4	4	4	5	5	5	3	1	4	4	3	4	1	1	3	4	3	1	4	5	3	2	4	4	1	1	1	5	90	5	5	4	4	4	4	2	3	5	2	2	3	2
5	5	5	5	4	4	5	5	4	4	4	4	4	5	3	1	3	2	2	3	2	2	1	3	3	2	2	1	2	2	3	4	2	1	1	4	50	20	30	4	4	4	4	3	4	4	4	4	4	3
5	6	5	5	4	6	5	5	4	4	5	5	5	6	3	1	2	2	3	4	1	1	1	2	5	1	2	1	3	4	4	3	5	1	1	5	70	20	10	5	5	4	4	4	5	5	5	5	5	5
3	5	5	6	6	6	6	5	3	3	4	3	4	4	3	2	4	4	3	4	2	1	2	3	3	2	4	2	4	1	4	4	2	1	1	5	70	20	10	4	4	5	4	3	4	5	5	5	5	5
4	4	5	5	5	6	5	5	3	4	5	4	5	5	4	3	4	3	2	3	1	1	1	3	3	2	4	1	4	2	5	4	2	2	2	3	20	30	50	3	3	4	4	2	4	5	5	5	5	5
5	3	4	5	4	5	5	5	5	3	3	4	5	3	3	1	2	4	3	4	1	1	2	3	4	1	4	1	4	1	4	5	1	1	2	2	70	10	20	4	4	5	5	3	4	5	5	5	4	5
6	6	5	6	6	6	4	4	5	5	5	5	4	5	3	1	5	5	2	4	1	1	1	5	3	1	4	1	4	1	4	4	1	1	1	5	70	10	20	4	5	5	4	4	5	5	5	5	5	5
4	5	5	6	4	6	6	4	6	3	4	5	5	4	3	2	4	3	2	3	1	1	1	3	3	2	3	1	4	1	4	4	1	1	1	4	45	15	40	4	4	4	5	4	4	5	5	4	5	4
5	5	5	6	5	5	5	4	5	4	4	3	4	4	4	3	5	4	4	3	5	3	3	4	4	4	4	4	4	4	4	5	4	3	1	5	80	10	10	4	3	4	4	3	3	4	4	4	5	3
6	5	5	6	4	5	4	6	3	5	5	5	5	6	4	1	4	3	1	3	1	1	1	4	3	2	2	1	4	2	4	5	1	1	1	1	95	5	0	2	4	5	3	2	3	5	4	3	2	5
5	5	4	6	5	5	5	5	3	4	4	4	5	4	4	2	4	4	2	4	1	2	2	4	4	2	4	1	4	2	4	4	1	2	1	5	80	10%	10%	4	4	4	3	2	4	4	2	4	4	2
6	4	5	6	6	6	4	6	3	4	6	6	6	5	5	2	3	4	1	5	1	1	1	3	1	1	3	1	2	2	4	4	1	1	1	4	80	5	15	5	5	5	4	3	5	5	5	5	5	5
5	6	4	6	6	5	4	5	5	4	4	5	5	4	4	2	3	4	1	3	1	2	1	3	4	2	4	1	4	4	4	5	3	2	1	5	85	5	10	3	4	5	3	4	5	5	5	5	5	5
3	5	4	5	5	5	4	5	6	4	5	5	5	5	4	1	4	4	2	4	1	1	1	4	3	1	4	1	4	1	5	4	1	1	1	5	90	5	5	5	5	5	5	5	5	5	5	5	5	5
4	4	5	6	5	4	3	4	4	4	4	5	4	4	3	1	4	4	1	3	1	1	1	4	4	1	4	1	3	1	4	4	1	1	1	1	80	10	10	4	5	4	4	4	5	5	5	3	5	5
3	5	5	6	6	5	4	5	5	4	5	3	5	4	5	3	5	4	4	4	1	1	2	4	4	4	4	1	3	5	5	4	3	4	1	5	75	15%	10%	2	2	4	4	4	4	5	4	5	5	5
5	3	4	6	5	4	5	5	3	4	4	4	6	4	3	2	4	3	3	3	1	2	3	3	4	1	5	1	3	1	4	4	1	2	2	3	30	10	60	4	3	4	3	2	4	5	5	5	5	5
5	5	5	2	3	3	4	5	5	4	6	3	4	5	1	4	2	2	4	2	2	4	1	2	2	4	2	3	2	2	3	4	5	4	1	4	60	40	0	1	2	2	2	2	2	2	2	3	1	2
6	5	4	5	5	5	5	5	4	4	5	4	3	4	4	2	5	4	3	4	1	1	1	4	3	2	4	1	3	1	4	4	3	1	1	2	60	30	30	4	4	4	4	4	4	4	5	5	5	5
5	4	5	5	5	4	4	5	5	4	4	5	5	5	4	2	4	3	2	3	1	1	1	4	4	2	4	2	4	3	4	4	2	2	1	5	75	10	15	3	3	4	4	3	4	4	4	4	4	4
4	5	5	5	4	4	3	4	5	4	4	2	4	4	4	2	4	4	3	4	1	1	1	2	4	3	3	3	3	3	3	3	2	1	1	1	80	20	0	4	4	4	4	2	4	5	4	4	4	5
3	2	3	5	4	5	5	5	4	4	4	3	2	4	3	2	3	4	2	2	1	1	2	2	4	3	3	1	2	2	2	2	4	2	2	1	25	70	5	2	2	4	3	2	3	5	4	4	4	5
4	3	3	6	6	6	5	6	6	4	4	5	5	5	1	1	3	3	2	3	1	1	3	2	1	2	2	1	1	1	3	1	4	1	1	5	30	20	50	4	5	4	3	4	4	5	5	5	5	5
4	5	4	5	3	4	4	4	4	4	4	3	4	4	3	2	3	2	1	3	1	3	1	2	2	1	1	1	4	1	3	3	1	1	1	5	70	10	20	4	4	4	4	4	4	2	5	5	5	4
5	6	5	6	5	5	5	5	6	5	4	5	5	5	4	2	4	4	1	4	1	2	1	3	3	2	4	1	4	1	5	4	1	1	1	4	50	15	35	4	4	4	4	3	5	5	5	5	5	5
4	5	5	6	6	6	5	5	3	3	4	4	5	4	4	1	4	4	2	3	1	1	1	3	3	1	4	1	3	2	3	4	2	1	1	5	75	5	20	5	5	5	4	4	5	5	5	5	5	5
5	3	4	5	5	5	5	5	6	4	5	5	5	5	3	1	4	3	1	4	1	2	1	3	2	1	3	1	4	1	4	3	3	1	1	5	70	10	20	2	4	4	2	3	4	5	5	5	5	5
4	4	4	6	5	4	5	4	5	4	4	3	4	4	4	3	4	4	5	4	3	5	4	3	4	3	3	3	3	3	4	4	2	2	2	1	15	45	40	4	4	4	3	2	4	5	5	5	5	5
3	4	3	6	4	5	4	4	4	4	5	5	4	4	4	3	4	2	5	3	3	2	5	3	1	4	3	1	3	5	1	2	4	2	2	1	10	80	10	4	4	5	5	4	5	5	5	5	5	4
4	5	3	5	5	5	4	5	2	3	4	4	3	3	4	1	4	3	2	3	2	4	1	3	3	1	4	2	3	1	4	2	5	1	1	1	70	10	20	5	5	4	4	4	5	5	5	5	5	5
5	3	4	4	4	4	5	5	5	3	5	5	4	4	3	2	3	3	1	3	2	2	1	4	2	3	3	1	3	3	4	3	2	2	1	4	50	20	30	4	4	4	3	2	5	5	5	5	5	5
5	5	5	6	4	5	5	5	6	5	4	5	5	5	4	2	4	3	2	4	1	1	1	4	3	2	4	1	5	1	4	4	1	1	1	5	50	25	25	4	5	4	4	3	4	4	4	5	5	4
6	5	5	6	5	5	5	5	6	4	5	5	4	4	5	1	3	3	2	3	1	1	1	3	2	2	3	1	3	2	3	4	1	1	1	5	87	3	10	4	4	5	4	4	4	5	4	4	4	5
2	2	1	5	4	4	4	3	2	4	3	3	1	3	3	2	3	2	2	3	2	1	1	2	3	4	1	2	2	1	2	2	3	1	2	1	10	70	20	4	4	2	4	2	2	4	5	5	5	4
5	5	5	5	5	6	4	5	3	5	5	4	5	5	3	2	4	3	2	3	4	2	1	4	4	4	3	3	3	4	4	4	2	3	1	4	60	40%	0%	4	4	4	4	2	5	5	5	5	5	5
5	5	4	6	4	5	5	5	4	3	4	4	4	4	3	2	4	4	2	3	1	1	1	3	3	3	4	1	3	2	4	4	2	1	1	4	60	10	30	4	5	5	2	4	4	5	5	5	5	4
4	4	4	6	6	5	5	5	4	4	4	4	4	4	3	2	4	4	4	3	1	4	2	4	4	3	4	2	2	3	3	4	2	2	2	2	20	60	20	3	4	4	3	2	4	5	5	5	5	5
4	4	5	6	5	6	5	4	4	3	4	3	4	4	5	3	4	2	2	3	2	1	1	3	3	2	2	2	4	2	4	3	2	2	1	4	60	0	40	4	5	4	2	2	5	5	5	5	5	5
4	5	5	4	4	5	6	5	5	4	5	4	6	4	4	2	4	2	1	4	2	1	1	3	3	2	3	1	3	2	4	3	2	2	1	5	70	25	5	4	4	4	3	4	4	4	4	4	5	4
4	4	4	6	4	5	4	5	6	4	4	4	3	3	4	1	4	3	3	4	1	1	1	2	3	2	3	1	3	1	4	4	1	1	1	3	40	20	40	4	4	4	4	4	5	5	5	5	5	5
5	5	5	5	5	5	5	5	4	4	5	5	5	5	5	2	4	4	3	4	2	2	1	4	5	3	4	2	4	2	5	4	2	1	1	5	90	9%	1%	4	4	5	4	4	4	4	4	4	4	4
[truncated: 82 more columns]
